# Supplementary material for: Effects of 5-Ion Beam Irradiation and Hindlimb Unloading on Metabolic Pathways in Plasma and Brain of Behaviorally Tested WAG/Rij Rats
Source: Front Physiol. 2021 Sep 27;12:746509. doi: 10.3389/fphys.2021.746509 (PMC8503608; doi:10.3389/fphys.2021.746509)
Supplement: Supplementary file 11 [file Table_1.xlsx]

## Sheet: legend
								Behavior Measures
								COLUMN	MEANING
Groups								TotDist1	Total Distance moved (cm) in the arena (5min trial) on day 1
Radiation groups		0	sham					TotDist2	Total Distance moved (cm) in the arena (5min trial) on day 2
		1	radiation					PctCentD1	Percent of time spent in the center (CentDur1 / 300s) on day 1
HLU Groups		2	regular					PctCentD2	Percent of time spent in the center (CentDur1 / 300s) on day 1
		3	HLU					TotDistH	Total Distance moved on Day 3 Trial 1 Habituation Containing two small objects 5 minute trial
								TotDistA	Total Distance moved on Day 3 Trial 2 Acquisition Containing two larger objects 5 minute trial
We combined the codes for the conditions with dashes in between to indicate treatments. Ex: 1-3 means irradiated and hind limb unloaded								TotDistT	Total Distance moved on Day 3 Trial 3 Test Containing two different larger objects 5 minute trial
								PctCentH	Percent of time spent in the center (CentDurH / 300s) on day 3 trial 1 habituation
								PctCentA	Percent of time spent in the center (CentDurA / 300s) on day 3 trial 2 acquisition
								PctCentT	Percent of time spent in the center (CentDurT / 300s) on day 3 trial 3 Training
"norm" refers to peak values normalized to tissue weight. "raw" refers to raw peak values.								DurObjH	Duration of time (s) spent exploring objects
								DurObjA	Duration of time (s) spent exploring objects
								DurObjT	Duration of time (s) spent exploring objects
								NO.T_DI	Index of preference for novel object based on difference of time spent with both objects.
								FSTFreezing	Percent time spent immobile during forced swim task

## Sheet: cortex norm
SID	Treatment	DEOXYURIDINE	DEOXYCYTIDINE	CARNOSINE	ADENINE	BETAINE	ADENOSINE 5'-MONOPHOSPHATE	ADENOSINE	ADENOSINE 3',5'-CYCLIC MONOPHOSPHATE	CARNITINE	CREATINE	PIPECOLIC ACID	ACONITATE	5,6-DIHYDROURACIL	CYTIDINE	CITRATE	Gamma-Aminobutyric acid	GLUCOSE	GLYCINE	GLUCURONIC ACID	GUANIDINOACETATE	GUANINE	GUANOSINE	GLYCERIC ACID	GLUTAMIC ACID	MALATE	HYPOXANTHINE	TYROSINE	PHENYLALANINE	ALANINE	PROLINE	THREONINE	ASPARAGINE	INOSINE 5'-MONOPHOSPHATE	MALEIC ACID	HISTIDINE	LYSINE	SERINE	LACTATE	ASPARTATE	INOSINE	Oxoglutaric acid	PANTOTHENIC ACID	ORNITHINE	PALMITATE	NADP	ETHANOLAMINE PHOSPHATE	NICOTINAMIDE MONONUCLEOTIDE	N-ACETYLNEURAMINATE
9394	0-2	356.382	179.764	423.859	5663.1	1768.53	129225	321123	295.124	29248.1	628319	355.479	906.827	173.452	6090.03	31337.1	17133.1	573.773	281.961	89.9161	277.052	1996.2	1538.68	180.371	194991	15052.3	54209.5	6941.37	9228.04	14800.9	2821.09	3040.44	820.223	32998.2	6817.49	4918.03	4086.73	1255.87	52678.3	13419	104574	290.806	2836.12	90.7321	15131.1	346.432	2331.13	148.803	12883.5
9395	0-2	298.118	95.3576	172.769	6275.22	1788.62	161582	193976	474.392	26077.8	601955	311.543	1707	261.395	4719.04	49843.7	15621.7	580.451	250.052	114.69	311.214	1258.5	1024.51	403.422	183284	15864.6	66384.1	11390.5	11752.4	15726.1	3377.84	3480.77	946.186	39767.8	6482.52	3594.62	3825.12	1285.85	58112.9	14490.5	139455	232.672	4029.37	103.72	17706.8	648.483	2754.65	177.695	17833
9396	0-2	296.155	147.429	191.128	5087.62	1978.51	138905	171170	295.089	22946	626505	256.32	1215.56	165.026	5035.06	37809.7	14874.4	609.975	221.79	107.558	324.52	1089.55	898.579	184.719	180368	13938.4	60757.1	8593.84	8904.96	14382	3425.2	3547.1	735.321	61662.5	7158.87	3894.47	3571.17	1270.29	60168.2	16757.7	134222	170.272	3776.97	97.7674	20012.2	438.973	2814.55	104.273	15383.1
9396	0-2	233.871	192.817	122.769	3671.53	1831.39	130826	76080.7	302.562	27914.5	536424	229.363	1092.36	193.54	5561.99	29085	15093.7	621.701	222.49	80.9043	302.636	1864.41	1457.35	99.4127	166952	11424.7	74504.8	9390.2	10004.2	11666.8	3681.07	3578.49	807.562	59200.6	6103.71	3159.38	3867.4	1243.49	50320.1	13063.9	133202	296.867	4939.11	112.823	19103.2	355.114	2512.34	110.913	12491.7
9397	0-2	568.322	125.323	524.353	6083.91	1730.23	128554	192827	556.126	33084	575918	366.844	1589.93	340.803	5391.6	50048.8	16040.3	564.955	346.001	148.02	382.661	1784.62	1358.6	367.167	191830	12888.8	46918.7	8496.69	9317.18	15881.9	3169.99	3993.07	1029.38	56926.4	6264.86	3918.1	3930.13	1709.11	59220	14811.8	97356	144.449	4026.41	136.672	17163.8	1067.11	3766.1	179.259	18459.7
9398	0-2	236.467	176.476	280.435	4935.15	1883.15	180830	260642	395.192	25702.1	673884	316.641	861.7	185.676	4651.51	30190.4	16084	584.738	272.402	68.6917	390.539	1091.03	940.458	173.821	214629	11595.8	46041.5	10848.4	10154.8	14885.9	3063.33	3941.49	918.956	43364.1	5458.1	4767.97	4344.61	1686.62	49603.6	14974.6	80561.9	192.325	3000.05	94.9878	15981.6	454.458	3431.11	169.257	14483.8
9399	0-2	446.357	178.541	5361.43	5226.73	1895.24	138442	130234	512.212	27357.7	572902	355.179	1628.57	312.278	6757.93	45909	24018.1	568.507	289.095	134.383	397.507	2212.13	1688.62	275.284	156072	12795.8	50453.7	11177	9519.29	15492.1	4430.96	3697.94	864.509	57483.9	6014.3	3388.49	4810.01	1417.65	54731.7	13277.2	111069	379.123	6487.95	167.968	17460.7	1192.73	2636.17	100.681	20429.4
9400	0-2	255.49	140.651	338.369	4985.44	1734.01	142685	264146	321.575	23494.4	593087	316.577	948.743	152.06	5116.42	25608.1	15249	491.533	261.134	105.323	168.324	1813.75	1602.96	106.193	205713	10251.3	42390.8	8038.65	8511.51	14016	2719.19	3536.66	746.626	50898.3	5154.3	3929.4	4305.54	1313.22	43648.7	14167.2	75763.8	192.665	2028.36	104.554	16387.2	482.017	2487.79	143.59	12207
9401	0-2	317.099	162.449	106.055	4850.61	2176.38	134967	126545	492.515	32824.1	640081	339.823	1321.24	303.861	6624.63	42829.4	16155.7	656.359	365.639	92.8047	448.397	1812.79	1359.08	231.617	185796	12339.3	59807.1	13310.5	10857.5	16051.9	3948.8	4057.37	1015.23	79323.5	6318.23	3459.29	4450.14	1824.3	63859.2	15293.5	121705	192.611	7146.66	135.633	27461.5	807.508	3722.93	237.532	18046.4
9403	0-2	176.005	171.134	117.125	4210.73	2155.11	218988	195474	502.324	26578.7	624156	299.45	965.007	268.499	4386.83	25259	16181.1	451.593	297.615	65.7378	366.844	1236.66	1178.32	113.683	206930	8121.04	54409.5	10855.9	11675.2	13354.2	3674.17	4847.89	766.073	46434.9	4739.55	2920.19	3897.08	1566.97	40080.6	12758.9	67316.3	142.097	3180.84	136.972	16215.5	465.817	3324.14	168.673	12658.3
9404	0-2	452.609	135.255	360.044	6545.16	1687.19	123998	218486	525.694	26949.4	642869	392.941	1510.84	253.339	4077.59	45442	13170.3	542.559	266.747	120.221	275.674	2233.66	1744.84	379.069	183793	12571.3	50806	9541.88	7942.65	16469.7	3186.16	3702.25	827.925	70449.9	6089.28	4303.3	4082.29	1507.95	55431.6	17159.3	105461	238.37	2285.02	113.316	13744.3	953.286	2889.76	228.321	17519.8
9405	0-2	207.8	180.655	129.059	3785.59	2088.07	191705	159624	400.943	30961	629287	138.127	973.915	220.239	5415.54	27589	15059.7	588.742	314.771	92.5737	418.772	1154.13	999.863	80.0739	207618	10380.6	38461.7	8006.16	9397.43	13968.5	3521.09	5003.39	883.563	46862	5683.18	3701.39	3894.05	1431.49	51412.8	14826.7	75936.1	255.403	3865.58	89.0311	21136.7	681.011	3588.67	169.5	13808.6
9418	1-3	404.724	197.212	195.066	5734.25	2102.66	167877	110956	455.305	28357.8	663775	332.211	2187.89	264.827	5286.05	61226.1	16028	570.086	279.101	113.123	498.504	2206.61	1611.97	143.724	195041	15631.2	52722.4	12329.3	11933.9	17620.1	3968.92	4469.28	901.403	75234.7	6077.46	3256.78	4144.61	1573.45	65510.1	17651.8	180922	518.987	3982.47	129.332	33588.3	487.045	4186.75	120.516	18765.3
9419	1-3	473.065	179.476	339.421	5051.86	2003.78	157589	199702	414.387	33054.9	673021	297.74	998.04	230.509	4611.22	30552.4	16440.6	466.319	284.574	101.881	311.134	1635.73	1330.31	103.942	219663	13431.1	43858.5	7311.93	7624.19	14237.7	3041.96	4060.16	838.989	57327.3	6517.66	3382.35	3440.09	1410.75	55072.8	15460.8	88796	382.937	2166.36	119.529	24078.4	747.702	3229.62	193.311	14591.8
9420	1-3	119.647	42.6236	265.14	1639.56	891.774	64613.3	35263.7	82.5454	11511.9	298268	87.5427	282.511	83.8911	5293.53	10135.4	6876.85	289.689	60.3888	65.8943	139.366	1076.79	799.542	99.1457	77803	6816.04	28506.7	3133.72	3697.03	6504.75	1790.47	1562.36	218.459	23966.3	3590.9	1745.66	1581.88	406.214	33042.6	7132.29	79869.8	220.675	2009.46	50.2105	17511.5	262.263	671.32	102.024	4977.31
9421	1-3	398.94	252.317	623.72	6577.51	2658.52	243650	312040	650.952	35375.3	719975	343.193	908.837	345.705	3786.05	25538.9	18612.3	358.336	410.574	82.4697	329.373	1893.25	1846.55	79.5795	253818	8672.32	58110.2	12830.9	12716.2	15695.3	4513.37	5430.94	1245.89	53068.6	5093.95	4175.97	4804.94	1892.58	45128.4	14877.4	70694.2	140.692	1680.4	135.559	14517.4	554.412	4423.45	240.12	13265.8
9422	1-3	460.094	165.623	358.341	5826.31	1706.66	149171	194933	488.189	25823.7	630362	317.918	1830.54	261.338	4991.49	54475	14179.1	696.53	293.169	131.287	401.655	2293.16	1655.35	166.791	175323	14891.4	62696.9	9907.84	9685.86	17209.8	3154.05	4753.37	917.266	78557.3	6071.6	4507.64	4141.56	1257.44	58201.4	16556.1	131455	334.362	2928.25	118.566	25637	794.328	2951.93	184.882	18842.8
9424	1-3	395.681	111.516	482.731	3855.45	1921.85	171762	147238	421.176	33288.3	637320	285.704	783.074	239.282	4942.21	31789.2	15093.4	545.64	321.577	121.437	326.313	1622.7	1301.74	122.848	203844	10273.8	37253.2	8389.17	8709.44	14189.1	3349.39	3600.51	840.901	54721.6	5468.7	3610.84	3135.69	1296.75	47165.4	14561.4	64302.7	378.445	2498.53	83.9054	16918.4	787.162	2987.94	168.828	14350.2
9425	1-3	374.504	209.887	176.062	5493.39	1823.08	203707	153730	551.633	30933.9	683487	302.535	1484.05	311.976	7022.78	48793.6	13430.4	634.398	334.797	118.209	442.947	2077.64	1445.77	174.984	197402	13010.6	43295	11276.9	11209.6	17674.7	3246.54	5241.32	932.173	72568.6	5570.3	3633.52	5134.26	1782.76	59127.3	15129.8	98324.2	354.644	5004.3	135.367	24558.1	1374.34	3820.89	217.606	19397.6
9426	1-3	454.788	194.074	2379.07	5326.06	1831.51	155982	151708	487.658	24547.8	561923	316.536	1714.01	247.214	6502.8	48195.1	20269.9	367.759	322.82	132.858	418.363	2213.75	1583.8	156.914	174822	14701.2	67354.6	7341.67	9492.37	15638.6	3499.55	4353.42	975.924	48767.1	6464.57	3167.91	4504.68	1467.88	61476.6	15212.4	149569	331.299	4643.83	148.63	24154.8	786.957	3085.93	145.988	21087.6
9427	1-3	453.105	164.909	285.576	5235.78	1548.59	147922	241371	348.121	28961.5	698467	272.525	1861.87	181.372	6135.55	52900.9	13665.9	681.886	298.999	111.69	282.31	1858.1	1401.23	142.087	195141	16593.3	38713.3	6129.49	8658.79	17539.1	3028.99	4384.91	871.402	57375.2	6523.37	4640.15	4253.83	1477.2	59477.7	16558.5	100792	430.81	2731.89	121.696	14388.6	988.815	2655.86	140.238	20215.8
9428	1-3	386.694	122.643	3250.76	6199.11	1927.54	164253	130007	580.167	30158.5	674413	382.81	2076.17	345.866	7666.49	63791.2	24427.6	455.506	397.431	150.426	493.506	2800.04	2024.86	195.92	176571	14081	89861	13338.1	12280.2	19168.7	5047.1	5826.62	1064.97	64641	6416.57	4704.12	6179.69	1637.65	62888.5	15355.2	199773	502.128	5646.58	174.552	19517.6	932.796	2870.97	150.28	23882.3
9429	1-3	365.45	200.574	414.387	5395.75	2081.93	154925	186460	338.187	28637	658924	214.795	1710.01	184.571	5246.44	49974.6	14883.2	659.921	235.288	112.502	284.318	2182.35	1609.48	137.846	181584	14057.3	42738.4	9548.49	9241.2	16509.3	3348.56	3592.69	710.977	52049.8	5965.46	4643.22	4186.81	1227.32	57310.1	16073.7	112420	386.199	3404.55	82.6526	13125.2	1286.78	2367.05	167.195	19602.5
9442	1-2	379.103	149.963	253.28	5527.66	1685.11	125990	160609	495.981	34724.4	549568	337.754	1467.97	306.641	5921.73	43749.6	18482.2	556.215	188.045	97.2939	258.45	2807.9	2196.23	146.852	143931	11701.1	56619	9274.99	10132.9	15135.6	2862.37	4166.11	754.891	57265.1	5463.4	4196.93	4574.3	1121.43	52345.3	13742	130916	298.744	5164.98	161.681	14490	877.809	2126.21	110.865	16643
9443	1-2	274.996	1661.25	683.703	18697	5438.08	634416	275.156	1568.31	96028.1	1.4488e+06	973.803	1265.55	777.891	4748.28	38030.5	38057.7	637.598	555.399	91.8787	1237.1	6593.5	6220.22	105.76	330361	12716.5	301473	28024.2	45499.3	34322.4	13679.1	9979.89	1482.03	55680.3	5533.87	7315.78	8379.9	2714.55	50515	12496.6	93960.4	196.818	3117.52	349.666	14770.3	497.382	2218.11	639.852	15152.6
9444	1-2	268.077	234.174	447.896	6357.62	2393.54	141446	383934	409.895	33239.2	680642	407.026	930.076	350.468	5736.83	24457.1	31292.8	474.427	397.338	97.6123	364.015	3746.2	3667.3	59.6711	173858	10872.5	94691.3	12508.9	15796.2	14267.5	3841.06	5164.81	1123.07	40035.7	5506.4	4411.13	6298.03	1627.08	41092.1	10069.1	114130	187.808	3933.61	175.984	16136.2	315.179	4271.54	184.685	11457.8
9445	1-2	760.166	176.979	637.707	4698.29	1997.67	222045	182367	525.427	40638.7	778277	458.421	1996.68	303.326	5438.05	59581.4	16773	696.926	400.558	126.03	444.645	1137.42	909.56	130.196	237596	12747.6	22933.7	8939.05	9626.97	18547.1	4343.01	5943.79	1183.49	87600.3	6826.48	4505.4	4408.16	2234.77	62825.2	18533.3	62116.3	254.086	3042.74	128.181	16340.4	1584.3	4530.63	207.584	22412.4
9446	1-2	256.672	138.266	308.68	4516.59	1501.77	144792	199973	295.864	23693.2	573467	231.874	578.652	151.635	4542.58	20168.8	13421.5	417.25	190.082	82.0332	209.756	1784.53	1524.23	89.6594	162516	10151.1	33007.1	5535.67	6995.7	12618.5	2420.32	2804.43	561.072	35255.1	5350.76	4179.68	3693.47	915.359	43677.2	14729.4	64615.7	250.567	2110.24	86.8888	13139.4	702.529	1615.55	121.179	10997.4
9447	1-2	632.869	181.061	410.138	4818.71	1762.86	178767	193709	323.68	26639.8	638212	321.068	1993.43	235.151	4794.7	56918.7	17170	672.464	381.431	127.857	270.826	1162.16	932.904	97.5722	214980	13987.7	44483.6	7005.65	9190.81	15009.1	3465.51	4292.74	1022.76	51734.9	6240.3	4058.58	3835.94	1690.18	57140.6	14319.9	111546	314.577	3001.9	115.736	14597.1	765.353	3714.45	151.249	20207.5
9448	1-2	462.751	108.008	242.977	7809.95	1924.33	118549	190823	482.784	37505.6	663843	418.197	1660.35	396.883	9855.89	51017.3	34070.7	791.819	358.34	131.354	355.652	3748.9	2713.59	229.448	149015	15775.8	93315.3	13339.5	13389.9	18339.9	4225.96	4335.33	1190.76	59950.7	6725.21	3984.23	5741.63	1421.6	68635.9	17472.3	207129	274.012	8383.01	217.543	27865.9	666.675	3754.78	196.785	22493.2
9449	1-2	333.619	145.755	153.717	5588.3	1807.82	169793	186204	527.63	28345.1	567149	345.272	1879.49	303.914	5539.93	57293.2	13532.7	652.335	351.665	99.6323	434.199	2108.4	1495.1	160.989	176802	15345.5	54354.6	10556.8	9165.47	16164.7	3890.12	4017.37	763.699	66249.6	6323.32	3718.21	4279.55	1559.4	58127.6	14646.2	120694	396.994	4336.29	103.497	21347.7	794.976	3504.95	164.218	18590.3
9450	1-2	748.965	194.255	762.118	5897.87	1906.74	194139	168010	757.492	37740.9	710377	489.298	2046.83	411.745	5448.6	57771.2	14636.9	669.266	308.106	146.009	386.33	1615.65	1254.96	226.39	210589	14208.4	40653.7	8131.98	9407.77	20583.1	4193.23	4390.66	1077.02	73135.8	6206.97	4544.11	4779.43	1723.45	63744.5	19426.5	79439	348.101	3262.82	173.415	23559	1548.43	4080.98	210.373	20251.1
9451	1-2	413.766	183.496	130.965	5596.72	1748.62	173882	137448	774.812	33512.8	575457	327.865	1817.65	418.398	6295.25	55895.7	16887.3	710.282	341.216	87.9284	391.061	3044.47	2195.19	336.184	181602	12385.1	60967.2	10009.3	10832.9	17260.3	3425.12	5199.54	880.691	55576.1	5765.38	3780.28	3787.09	1509.84	57353.6	16204.1	117656	405.566	7017.75	183.814	19960.8	1591.06	3289.26	104.488	21332.1
9452	1-2	394.821	205.455	180.952	4021.11	1997.01	178259	92038.9	484.986	33654.2	635374	275.794	1569.23	347.696	6765.35	51285.8	14633.6	751.699	448.898	139.867	495.06	1274	954.623	155.959	191771	12355.3	49780.4	10030.9	9902.44	17648.8	3481.59	5096.24	878.956	68761.7	5842.39	4334.34	4344.82	1746.79	59637.1	18070.9	109690	654.937	6440.93	108.169	22166.6	1075.94	4079.23	171.535	18453.8
9453	1-2	231.634	177.445	11418.3	4936.16	2330.51	212068	172414	532.734	31375.5	624083	369.378	543.966	315.604	5068.09	25316.2	23472	458.108	286.403	109.709	415.021	2661.98	2349.98	94.1505	187771	10397.4	72828.9	10624.3	13097.8	13535.9	4030.08	5978	823.74	47109.6	5634.81	4473.67	5066.33	1567.41	41597.4	10543.6	84447.9	208.308	4255.16	159.465	12801.7	535.042	2543.17	286.735	13509.5
9454	0-3	462.382	133.19	365.769	6654.75	2031.43	173210	300105	446.928	25443.7	690907	347.618	2059.97	298.554	4142.37	56656.8	15661.3	667.3	292.071	76.0639	281.985	2258.53	1709.75	143.37	200159	14964.4	51204.8	8768.42	9678.31	17154.9	3971.29	3844.23	931.879	49775.6	6444.47	3467.75	4412.84	1468.96	58855.7	19711	122353	417.164	2317.15	120.781	18182.9	683.886	2999.89	173.98	20628.2
9455	0-3	143.914	916.185	442.729	7655.33	2622.87	386496	240784	572.884	46534.7	777549	448.099	442.603	304.873	3116.06	12707	18432.9	249.112	111.497	53.7411	417.015	4735.83	4569.74	38.7018	187988	7218.91	116284	10568.2	14343.1	17669.9	4922.59	3714.54	487.242	23015.8	3728.76	3832.51	3895.8	718.921	26700.9	7663.31	54611.9	141.329	1302.31	149.84	16437.6	250.587	906.67	349.635	4670.12
9456	0-3	372.073	140.404	308.409	3687.21	1685.87	155778	186630	308.477	23802	625550	309.325	1610.27	176.304	4934.1	44522.3	12640.1	632.969	237.261	72.1225	300.733	1036.23	821.198	126.115	182378	12081.9	26714.9	5866.04	7291.24	14965.3	2502.78	3477.72	649.429	57099.3	6153.11	3998.01	3639.77	1163.71	50719.1	15709.7	73420.1	259.636	3014.76	65.9902	13777.5	1051.51	2261.08	118.713	18322.5
9457	0-3	260.976	126.075	308.916	3584.02	1449.14	135609	266933	313.899	22669.5	599664	286.684	1044.88	195.672	4812.02	27118.2	12547.1	600.134	217.038	108.402	229.226	1708	1424.03	88.9557	173414	12169	25936.2	5073.79	7765.61	12957.6	2600.75	4039.19	691.179	38597	5818.52	3812.87	4106.94	1161.76	44187.3	12120.5	52081.6	255.157	2424.84	98.2525	10742.9	345.837	2141.55	90.6013	13016.8
9458	0-3	494.027	106.989	1068.84	4377.97	1673.62	143818	217481	443.65	29651.7	601816	183.105	1901.3	262.856	5491.21	55907.7	17411.2	409.3	290.047	102.527	239.86	1317.03	1029.21	141.595	188116	10539.3	27138.8	7454.66	8348.2	14558.9	3208.92	3902.59	910.925	70558.8	6049.38	4014.77	3883.15	1563.15	51997.2	16733.1	73556.5	271.07	5127.67	111.428	11139.1	1410.39	2777.41	197.056	21183.5
9459	0-3	200.206	193.356	109.98	4596.24	2296.55	206818	172373	559.992	50856	620616	482.768	792.761	389.65	6553.77	21674.7	20166	566.534	442.557	76.6469	436.977	1934.48	1831.61	65.1602	198723	8762.33	61913.1	12592.3	13279.7	13557.3	4335.05	5447.7	1151.31	63734.1	4896.49	3665.9	5993.15	2061.79	40095.8	11453.5	76705.6	182.271	5290.98	158.19	18519.7	537.26	4466.64	232.017	12039.2
9460	0-3	356.516	131.598	185.535	4668.42	1638.08	175670	169739	580.891	32709.4	635204	234.976	1576.33	304.657	5433.43	47042.2	14594.5	665.36	292.121	116.187	417.559	1433.02	1137.15	1065.15	193847	10537.5	35411.9	8562.4	9140.04	15714.7	3994.46	4100.5	871.064	59398.9	5790.11	4049.57	4218.26	1543.76	55815.9	16891.7	73303.4	189.581	5955.95	145.483	15488.5	1233.78	3858.14	145.493	17827.4
9461	0-3	463.383	124.963	5463.62	4548.38	1781.66	155540	144539	400.792	25147	577455	278.653	1664.1	279.542	5704.19	48843.5	22782.7	588.549	244.928	110.054	246.103	2465.04	1959.56	160.972	168235	11936.7	45230.1	7255.78	9057.99	14448.1	3844.75	4959.23	893.789	52136.6	6101.89	3384	4733.34	1464.77	51424.3	13448.9	98016.9	410.516	6105.11	142.175	11149.1	1405.84	2197.48	178.405	20949.9
9462	0-3	426.996	142.745	300.164	5458.73	1559.63	175236	172255	495.196	27703.2	622410	332.64	1624.99	254.436	5799.25	54638.5	14498.4	748.765	289.51	107.307	295.868	1616.82	1244.73	155.141	188594	13408	43393.8	7532.18	8675.28	18216.2	2683.96	4622.32	821.993	74198.1	5811.42	4774.51	4996.79	1562.55	60186.2	18849.7	103231	285.869	3855.22	95.5416	17716.6	1067.82	2674.47	140.483	19694.5
9463	0-3	509.524	225.525	298.482	6138.43	1836.66	206309	191471	603.066	30790.1	743943	339.046	2027.14	300.463	5070.92	57462	16708.7	676.958	371.138	112.289	448.974	1914.55	1426.6	132.768	219200	16524.4	47128.8	7930.78	10060.2	18788.8	3155.29	4571.32	990.481	68615.4	6813.38	4662.45	5127.3	1882.17	62925.8	17584.3	94744.1	314.667	4378.07	118.478	15658.3	1244.71	3585.66	175.865	20949.9
9464	0-3	617.342	203.308	2079.39	4100.87	1771.37	178735	162235	473.963	33481.6	698942	327.318	1769.13	273.505	5264.02	56123.6	17274.8	637.362	287.673	105.827	273.472	1359.62	1065.08	315.942	181736	12533.9	29092.6	6604.03	9166.09	17869	3201.98	4122.76	798.159	61164.7	6150.15	4708.86	4216.39	1527.05	52974.1	17555	75668.7	296.256	3690.73	127.35	10675.6	1457.94	2536.57	159.468	19593.5
9465	0-3	301.54	174.612	323.084	4854.42	1642.36	158311	263854	436.939	27021.6	657449	300.733	1057.78	209.252	4659.09	29248	13949.4	598.864	253.606	80.3882	308.352	1688.29	1390.38	88.6863	204861	10517.9	35281.7	5105.15	8424.54	14422.8	2522.51	4258.54	884.624	38963.3	5711.88	4243.43	4205.03	1451.42	43607.2	14657.6	57461.8	205.276	2566.86	95.4547	9937.3	555.867	2647.14	121.663	13989.8
[truncated: 96 more columns]

## Sheet: hipp norm
SID	Treatment	DEOXYURIDINE	DEOXYCYTIDINE	CARNOSINE	ADENINE	BETAINE	ADENOSINE 5'-MONOPHOSPHATE	ADENOSINE	ADENOSINE 3',5'-CYCLIC MONOPHOSPHATE	CARNITINE	CREATINE	PIPECOLIC ACID	ACONITATE	5,6-DIHYDROURACIL	CYTIDINE	CITRATE	Gamma-Aminobutyric acid	GLUCOSE	GLYCINE	GLUCURONIC ACID	GUANIDINOACETATE	GUANINE	GUANOSINE	GLYCERIC ACID	GLUTAMIC ACID	MALATE	HYPOXANTHINE	TYROSINE	PHENYLALANINE	ALANINE	PROLINE	THREONINE	ASPARAGINE	INOSINE 5'-MONOPHOSPHATE	MALEIC ACID	HISTIDINE	LYSINE	SERINE	LACTATE	ASPARTATE	INOSINE	Oxoglutaric acid	PANTOTHENIC ACID	ORNITHINE	PALMITATE	NADP	ETHANOLAMINE PHOSPHATE	NICOTINAMIDE MONONUCLEOTIDE	N-ACETYLNEURAMINATE
9394	0-2	406.092	165.539	340.762	12082.5	2701.88	43643.2	478181	317.324	44630.6	678268	527.363	1762.23	272.563	5247.08	54032.5	23066	872.031	485.904	84.9669	453.128	9828.59	7663.26	362.584	170177	20300.6	126814	12962.9	16365.9	18052.5	4039.79	3638.4	1129.31	27356.1	7995.05	5658.67	6021.35	1569.9	65546.1	9813.94	246122	258.343	5277.56	193.221	17603.5	265.825	2899.01	125.42	20276.7
9395	0-2	261.798	86.3191	200.105	6890.64	2226.34	113246	335825	214.168	31317.8	656571	149.17	1268.78	221.124	4399.03	34095.6	19470.1	637.744	379.965	88.1798	359.915	1623.89	1361.89	167.415	187099	15147.6	59262.8	10995.9	13256.6	14781.6	3178.52	3873.32	999.957	40751.3	7260.12	4232.3	4144.82	1651.85	59966.4	12551.5	113313	329.651	3626.49	122.321	19252	280.614	2957.1	156.786	15861.1
9396	0-2	328.664	200.725	222.654	5580.97	2375.06	166004	191842	293.318	37292.7	667021	320.28	970.632	247.033	4688.74	27989.9	17981.2	723.893	360.371	85.1293	325.677	1009.87	816.701	128.154	183781	9831.08	32686.5	8803.13	8723.68	14499.9	2741.13	3401.7	1040.18	63412.9	6145.52	4387.97	3928.8	1427.63	58902.8	11591.5	63481.4	340.984	3613.07	101.425	18192.1	707.433	2691.38	111.933	16232.5
9397	0-2	537.054	150.819	334.901	8026.19	1771.69	113997	275605	420.565	38524.9	577137	471.076	1742.25	347.855	7532.11	49748.2	21177.2	715.863	438.429	100.277	485.803	3411.93	2551.35	267.885	149086	14201.5	75818	10601.9	10768	18385	2940.43	3343.83	993.734	53089.4	6174.42	4806.61	5325.02	1449.52	64854.1	10477.4	157644	375.244	7171.4	159.05	19534.4	680.959	3243.93	115.859	21613.3
9398	0-2	474.948	173.526	343.81	7080.1	1483.75	162619	262435	380.838	34819.8	753390	514.893	1816.51	343.63	6283.51	51467.6	20152.5	693.524	431.235	154.332	508.076	2319.78	1765.73	298.931	188480	13593.1	41078.8	12916	11602.3	19715.3	3093.42	3802.29	1284.26	60630.4	7667.05	5780.95	5144.99	1784.46	71859.7	11442.7	93723.9	226.082	4344.16	136.183	19553.6	715.293	3847.18	152.478	19253.5
9399	0-2	539.388	197.421	244.804	7184.5	2090.78	161094	276397	390.016	36958.7	693565	419.445	1664.88	281.778	4887.62	53919.1	20003.7	644.053	429.489	105.807	508.533	2576.45	1987.34	347.841	182079	13901.8	46280.2	12118.3	10170.3	17466.5	2940.64	3777.18	1231.01	53925.6	6850.83	4398.74	4421.02	1777.7	67862.6	11800.1	98728.1	201.053	5234	146.299	17104	705.492	3526.21	143.5	18155.5
9400	0-2	320.295	116.589	121.665	5390.56	1870.14	159081	141176	410.043	31865.4	610612	345.013	1128.68	248.325	6462.27	35042.8	16476.6	605.514	350.23	102.633	306.728	1190.83	988.043	131.817	181244	11261.9	43056.8	10130.7	9202.02	16502	2811.52	3813.15	867.457	69487.5	5731.8	3405.2	3730.18	1367.95	61280.7	14882.2	96978	546.148	4962.77	144.451	23513.3	872.611	2676.34	136.886	19096.2
9401	0-2	425.903	151.152	237.231	5768.69	1739.35	179849	175852	385.313	36094.7	641329	357.644	1416.27	335.001	5104.82	43778.2	17280.3	608.458	356.755	98.9342	475.091	1388.79	1098.8	793.924	178780	10526.6	30850	11100.2	9605.98	16001.2	2590.18	3461.61	876.054	53918.6	5655.8	4192.75	4133.41	1473.91	57971.7	11233.2	63702.9	146.405	4579.76	146.373	12873.9	1367.32	2650.85	159.139	18148.4
9403	0-2	444.523	118.039	219.85	4651.63	1717.9	188647	174258	298.541	39094.2	708938	280.172	1519.79	265.057	5934.56	45691.4	18563.1	739.557	403.26	93.5823	408.288	1393.05	1138.6	172.147	193137	10587.5	22770.7	7707.01	8555.88	16750	2899.32	4262.39	1101.46	61189.4	6270.71	3820.61	4140.7	1571.77	61556	13798.7	62099.7	338.682	4743.52	136.797	13708.2	1400.73	3145.48	193.646	20042.3
9404	0-2	368.59	152.224	296.811	6507.34	1945.75	163155	264875	400.842	33792.1	695150	393.314	1472.96	330.379	5772.41	42635.6	17789.3	687.898	353.046	165.912	353.25	1960.06	1580.93	221.297	194402	12490	39404.2	9981.39	9940.65	18490.6	2826.84	4340.97	1040.83	58640.1	6845.56	5226.6	4693.21	1770.75	66084.8	13978.5	88667.5	211.552	4057.58	140.564	19783.6	726.956	3503.43	155.191	18707.3
9405	0-2	436.989	201.336	326.158	6528.4	1707.98	181054	240927	440.999	41565.6	703792	393.513	1686.23	331.46	5266.66	47036.2	17276.9	756.86	412.462	72.9051	439.291	2644.64	2180.02	223.177	187015	10941.3	33180.4	9633.99	10188	17805.5	2571.95	4421.68	1000.85	57042.2	5655.75	5198.07	4964.08	1558.01	57546.6	10924.3	69847.7	384.807	4066.61	141.695	10755.6	1168.32	3009.9	203.06	20763.6
9418	1-3	391.288	193.686	201.78	7291.57	2070.62	76803.7	395573	214.235	34596.8	691889	291.557	1836.57	212.066	5173.49	53064.5	19284	811.878	435.513	91.6266	293.013	2654.95	2222.81	122.689	175163	14968.9	65045.6	9518.55	10758.7	16048.2	2765.2	4089.81	1102.06	64526.2	6904.55	4682.2	4463.95	1597.53	63902.3	13507.9	171179	319.966	4589.12	119.937	13660.2	398.055	2862.6	113.788	20318.5
9419	1-3	489.296	2358.72	686.834	36856.5	5665.21	292429	291.216	1179.95	24.0315	1.58045e+06	1187.61	2166.35	680.925	5183.48	64913.4	47542	892.279	656.813	141.701	1319.49	12850.4	10254.6	278.012	287640	18925.1	354299	32264.3	43724.1	48099.1	11324.4	6913.9	1531.74	70427.5	8249.25	9745.24	8357.95	2462.28	78423.5	13429.5	245927	196.437	6181.24	315.899	29565.3	381.37	2047.67	480.78	21606.5
9420	1-3	287.378	199.119	331.816	8779.82	1833.2	38101.9	322693	339.745	34212.9	671442	393.789	923.121	244.158	6387.78	34292.5	15864.7	607.532	300.78	85.4162	336.166	6822.95	5478.7	132.13	147788	14224.1	112073	11169.1	11773.6	17824.1	3158.17	3368.43	754.555	23406	6365.68	4627.95	4762.44	1106.72	55036.6	9932.83	197731	324.98	3526.8	149.043	13534.9	268.785	1768.31	122.103	14929.1
9421	1-3	384.596	176.607	266.918	8755.51	1956.26	65017.7	412276	346.635	33140.9	689431	370.909	1876.3	308.539	4687.88	49255.4	18827.5	720.519	413.568	79.0928	454.796	4720.63	3718.61	149.683	169010	16430.9	83684.9	11072.3	11622	17240.5	3015.16	4109.42	971.475	43496	7343.68	4023.02	4870.8	1387.8	63097.3	10625.4	174180	415.625	3599.1	136.721	17217	306.66	2887.41	141.084	18612.9
9422	1-3	210.936	204.316	223.818	5680.7	1947.95	194256	288273	594.386	32887.4	665091	359.197	792.111	253.546	3814.24	23443.2	15285.6	436.758	343.94	60.3152	430.502	1711.56	1633.77	59.4795	231551	8730.92	50676.6	12462.2	12643.6	15400.8	3212.15	5675.96	927.614	53896.5	4897.22	4124.59	4534.96	1568.15	38796.4	11943.4	60884.4	124.99	2442.01	141.472	14471.2	487.676	3635.68	146.651	12231.6
9422	1-3	253.416	111.05	258.924	4462.16	1828.64	145250	201025	289.458	30547.2	689911	275.194	978.233	195.248	4228.46	30268	18185.3	682.734	339.803	91.9414	277.291	2132.86	1805.95	93.6614	189962	11922.5	54848.9	9462.63	10098.2	15038.4	3222.44	5276.36	970.805	54476.6	6083.87	4737.78	4158.81	1411.61	56650.3	13000.3	108215	205.212	3365.07	148.27	20587	398.793	2480.99	103.741	15939.7
9424	1-3	230.085	155.56	292.409	4435.16	1828.18	155903	226115	302.995	29440.3	608301	193.18	830.162	208.54	4945.1	24337	15675.8	511.273	199.84	82.646	278.775	1790.37	1559.56	102.907	180890	9430.92	37850.2	8861.24	9855.83	13726.3	2846.96	3533.01	601.379	47894.7	5535.98	4900.43	3866.03	1243.24	46355.7	11162.9	64551.9	213.457	3081.14	96.5513	11334	522.516	2065.48	125.626	12240.3
9425	1-3	436.164	111.412	221.238	5112.95	2178.63	177212	210194	338.823	37536.1	698764	346.685	1705.81	243.665	5393.63	48166.4	18342.3	750.982	346.995	119.768	343.502	1533.08	1231.41	147.063	199969	11446.4	34955.2	8318.99	10106.5	17073.5	2782.11	5024.88	1026.99	63476.5	6685.31	4404.17	4544.69	1587.44	62261.8	12021.5	87812.7	364.087	4808.99	127.186	13058.4	1138.08	2884.55	112.308	20413.8
9426	1-3	491.626	206.973	247.252	8040.35	1945.31	161043	222709	522.82	39380.7	677429	396.744	1648.75	346.997	5708.98	48934.2	17839.1	567.088	404.322	99.1208	564.289	2475.98	1956.51	160.314	170108	12083	45081.4	9782.22	10487.4	19175.4	2733.64	4245.49	1123.65	57383.9	5151.4	4603.2	4814.14	1652.42	68406	12157.9	96472	290.859	5403.74	210.526	17647.7	1113.84	2943.23	210.14	19648.7
9427	1-3	278.581	146.958	248.236	5566.09	1720.18	79410.8	358486	201.267	28923.9	611509	316.663	980.088	173.44	4321.87	26947.4	15969.3	615.864	304.973	54.6645	371.763	3293.63	2743.63	82.1816	160222	12693.9	51347.7	6009.68	9046.93	13396.6	2565.04	4053.62	954.727	38189.2	6895.12	4081.71	4090.33	1203.54	48222.3	8974.32	91278.5	229.455	2304.86	136.813	12614.1	288.845	2449.55	99.2901	12073.8
9428	1-3	364.884	224.605	177.738	8160	2232.9	112864	300408	260.36	42791.9	747744	339.763	1392.42	262.191	5157.19	52443.4	21240.1	874.182	452.847	108.315	390.005	3748.99	2979.3	131.823	180638	16917.9	104363	11573.3	13263.7	18179.9	3567.97	4831.02	1061.14	56995.8	7654.68	4382.39	5482.85	1849.29	66630.2	13141.2	221305	474.882	4488.25	167.305	18579.3	350.554	2920.29	154.924	20238.7
9429	1-3	357.885	134.909	185.934	8816.45	2171.43	95687.1	169042	339.001	33784.7	625409	398.916	1723.66	283.932	4843.01	51367	19461.4	732.718	409.623	125.537	484.179	3318.28	2487.93	220.103	156510	17661.6	118290	14123.6	12273.8	18507.1	3268.91	3378.66	970.233	50476.8	6612.41	3495.34	4814.54	1634.93	69173.8	14284.2	268451	262.815	5009.18	160.565	23545.9	436.933	2829.74	148.555	19857.9
9442	1-2	422.884	164.525	192.033	9656.44	2051.94	141410	265984	401.537	38358	709328	442.08	1869.59	329.607	5018.45	55668.4	21711	683.643	482.23	116.699	411.285	2287.6	1639.08	121.294	186481	15603.2	79398.9	11294.5	12648.5	20436.9	3962.78	5239.55	1107.51	64054.1	6871.04	3945.65	4759.58	1985.36	69534.4	14401.5	172029	345.962	5406.71	148.978	26009.3	458.235	3391.99	138.941	19852.8
9443	1-2	223.542	289.826	232.115	7766.75	2113.15	92073.8	465388	305.471	33712.3	642436	393.74	828.201	248.627	4772.27	24279.1	18511.9	575.864	449.548	66.5694	484.13	4054.01	3764.02	78.6805	190276	12386	88522.3	8079.02	12709.2	14841.4	3205.68	5527.49	1030.73	34999.3	6726.7	3863.6	5270.6	1684.09	47668.5	7074.79	109841	186.954	2289.82	188.767	15153.4	164.236	3126.79	206.484	9840.56
9444	1-2	359.935	151.12	252.847	6269.44	1497.16	85704.4	305109	300.488	24799.8	637011	331.8	1612.62	247.22	4727.81	46320.6	14755.4	579.992	270.533	92.511	299.192	3283.97	2537.64	124.077	156463	14526.7	51969.6	7991.28	8791.87	15321.6	2698.82	3572.17	747.471	42583.7	6416.48	4099.69	3865.3	1085.96	56597.4	10843.1	115380	267.586	2889.36	146.132	15077	482.885	2007.73	112.677	16599.7
9445	1-2	407.681	183.024	204.087	6389.61	1843.69	146866	164523	332.867	35298.8	664929	353.28	1521.86	308.357	4642.67	44890	18093.5	776.141	461.458	92.0629	457.919	1650.39	1227.7	106.534	160782	12735.9	71067.6	9753.67	11065.7	17483.4	3359.78	4390.66	1066.64	66204.2	6149.35	4246.93	4328.62	1592.24	63995.7	11751.2	167956	424.159	5024.8	150.842	18526.3	631.31	2986.77	194.501	17834.8
9446	1-2	457.01	142	169.203	5136.53	1958.98	135929	195287	367.444	35209.4	634545	276.276	1168.47	268.622	5831.61	45149.5	21314.2	704.455	381.311	81.1569	302.807	1760.09	1326.59	131.272	162534	10690.6	42176.5	7550.48	9179.26	15259.9	3319.73	3552.84	1008.79	59212.7	6141.54	4605.92	4155.86	1453.3	60779.3	13941.5	111624	352.887	6490.5	134.795	13277.2	1067.42	3099.27	136.217	19038.1
9447	1-2	392.293	135.914	267.241	6226.53	1689.1	81232.6	298956	275.702	22909.4	547586	301.254	1115.83	235.195	6345.29	34406.1	12506.4	708.783	266.236	98.3519	269.957	4610.12	3391.12	104.113	146022	14527.4	45853.4	6840.89	8384.03	14661.9	2368.97	3310.67	771.811	42599.1	6161.29	4258.31	4424.09	1203.36	57459.1	8787.03	109115	357.029	2829.26	122.342	20606.1	399.889	2104.41	88.147	15344
9448	1-2	383.821	208.137	248.59	6573.34	1839.82	181592	246684	476.266	35005.4	734946	412.671	1541.98	307.704	5026.6	50315	18386.9	734.222	395.138	105.993	338.399	1867.58	1434.69	90.153	195532	13856.9	41049.8	10997.5	10975.8	17481.3	3520.34	4426.43	915.914	61166.6	6268.66	4520.54	4410.93	1725.52	65940.8	14675.1	89464.1	410.791	4016.86	128.246	16822.5	1035.18	3347.85	118.334	21412.1
9449	1-2	350.982	204.923	258.556	4937.45	2079.67	169743	182746	381.1	34566.1	683304	241.704	1824.23	222.824	4999.8	49123.7	17731.4	651.433	346.728	111.242	286.892	1149.17	858.081	84.3682	184340	13367.5	28447.6	7571.86	8113.46	16523.3	2589.59	3926.74	891.768	64162.9	6410.97	4997.55	3836.87	1588.65	64669.5	14200.3	79920.3	362.852	4461.02	111.002	13414.4	921.682	2609.42	126.932	21096.5
9450	1-2	374.216	218.532	284.353	6703.1	2034.43	98636.7	363570	232.12	38745.8	700357	292.008	1252.87	226.632	4643.21	36050.9	18009.4	703.109	505.314	74.8514	393.816	2670.24	2242.6	86.114	191761	14454.5	62467.4	6857.68	9241.33	16117.8	2362.5	4199.04	1178.97	62108.7	7367.64	5135.37	5317.59	1868.95	61243	11596.3	124000	414.853	3727.39	163.471	13615.1	246.07	3343.36	93.785	15193.2
9451	1-2	307.607	246.845	281.953	6068.74	1856.19	109648	353816	252.972	33793.2	600476	368.278	761.126	265.191	3718.88	34147.9	19347.5	632.461	411.909	72.6782	375.097	1983.51	1636.66	114.127	188060	11836.7	55123.9	6826.26	9693.64	14392.7	3333.99	4241.69	1049.98	52223.4	5691.3	4696.86	4122.88	1547.87	49371.5	9710.62	89053.7	241.609	2892.45	146.112	11346.7	262.347	2847.44	155.68	13408.8
9452	1-2	375.641	188.921	176.661	5255.39	1809.2	123926	127322	324.803	34045.2	606308	332.564	1704	287.909	3920.89	47030	16779.6	637.063	339.576	99.0372	373.441	1478.17	1111.62	141.096	169617	13963	71140.7	8994.92	9475.33	16030.1	3273.54	4075.54	869.697	72607.4	6211.19	3734.57	3975.32	1291.11	61044.4	14787.1	161281	246.136	4623.66	158.115	16714.3	709.175	2500.32	147.047	18308.2
9453	1-2	265.959	241.007	279.031	6615.24	1976.13	156197	357628	426.118	40432.8	653124	439.767	797.71	320.164	4564.85	21421.6	18031.7	512.353	387.431	48.096	467.1	2614.86	2410.5	66.3224	187490	7910.15	55118.9	9379.59	11809.6	13994.5	2508.86	5338.04	956.184	48315.9	4548.26	4500.47	5126.45	1561.91	38028.3	7438.71	61465.5	119.058	2566.87	162.341	7519.76	528.767	3078.89	177.047	12198.4
9454	0-3	267.074	169.799	190.922	5034.53	2011.56	144265	211305	231.916	31573.9	687708	289.278	955.356	206.755	5435.81	25519.8	18601.4	752.056	415.056	76.679	382.346	1226.06	1055.65	64.9779	184633	11461.5	47668.5	7604.04	8862.43	14092.2	2664.67	3557.98	877.331	54958.1	6486.24	3990.24	3831.92	1374.95	56070.5	11947.5	94474.2	350.211	3302.77	113.647	18362.7	347.637	2383.81	88.8434	13104.6
9455	0-3	359.387	226.253	198.715	4205.39	1779.37	119671	213246	221.345	24660.6	586916	148.705	1263.91	170.297	4345.63	37921.2	14764.3	665.998	302.797	113.848	361.322	1097.72	876.731	68.7908	165914	11154.5	33862.3	5495.15	7081.94	13632	2456.89	3087.93	779.067	54464.8	6304.2	3383.6	3494.2	1206.44	52595.3	9846.62	92935	385.089	3257.13	110.691	16270.7	442.523	2389.24	121.843	15387.6
9456	0-3	385.363	192.741	249.391	5074.33	1673.06	124007	159429	342.675	30898.3	627895	405.202	1443.12	275.912	6499.96	42541.2	13694.1	719.729	214.224	69.7482	395.458	2189.93	1622.06	161.652	154779	11494.2	51818.8	7476.56	7927.06	17946	2505.91	3220.03	670.179	73962.9	5890.39	4116.16	3898.86	987.516	55231.2	11219.3	111310	359.571	3551.46	142.768	22210	990.783	2147.83	113.764	16332.7
9457	0-3	360.883	165.967	275.297	4879.52	1646.8	106453	268948	206.112	27873.4	632677	278.532	1575.09	210.794	4425.4	44132.4	15194.2	731.631	321.473	97.6619	284.878	1613.31	1306.13	141.269	163138	12968.2	40416.3	5234.21	7477.75	14624.3	2364.97	3663.32	777.189	50548.7	6499.76	4069.5	3813.11	1298.9	56180.9	9350.06	104949	244.231	3356.58	109.927	14506	409.904	2399.12	112.228	16335.4
9458	0-3	314.089	160.344	319.96	4656.53	1809.45	161495	229178	341.734	29276.9	670189	336.441	707.72	203.906	6037.31	24844.1	14919.6	632.888	317.171	93.5224	266.847	2064.33	1800.34	84.2852	189505	10206.8	34456.8	6877.31	7920.17	15512.1	2570.11	3892.77	797.43	46298.5	5850.09	4932.21	4339.33	1370.96	52323.5	14372.1	64059.5	322.078	2941.54	122.361	16229.7	656.763	2647.42	101.579	14112
9459	0-3	218.573	157.377	221.542	4440.82	1800.76	84696	285600	215.978	25262.6	565892	288.048	643.571	183.061	4638.36	18508.4	13184.8	447.303	174.484	73.9716	274.321	2381.77	1898.67	77.0847	151934	9932.91	39011.6	6367.5	7703.35	12529.5	2379.1	3094.56	552.403	30192.9	5459.84	3472.61	3589.86	864.005	42589.9	7774.29	65981.5	298.814	1937.73	79.5248	15595.6	222.272	1669.82	83.6625	8260.12
9460	0-3	417.84	150.434	279.262	3789.66	1716.61	141090	171248	337.536	37512	572811	262.153	635.941	222.576	4850.92	20290.2	16900.5	735.784	243.128	114.053	365.408	1049.83	833.198	79.1674	151263	8313.52	28540.5	5572.19	7290.48	12576.6	3984.97	2900.96	747.535	43180.3	5642.32	3868.73	4100.78	1022.39	45871.2	8786.23	55421.6	328.475	4133.85	89.8336	13085.2	669.504	2961.01	103.873	13392.8
9461	0-3	179.981	101.762	199.763	3365.25	1504.38	113663	141357	226.597	21219	539150	185.961	668.283	156.204	4990.63	17958.4	11818.7	415.687	154.823	71.7703	172.105	1018.22	882.05	44.9377	150135	9669.5	43637.1	5267.22	6925.34	12332.4	2451.18	3810.24	571.602	30163.2	4998.1	3293.61	2897.76	935.04	47012	11936.7	87707.9	253.192	2503.45	74.7616	14807.5	324.479	1611.95	105.792	9179.21
9462	0-3	287.116	153.537	237.085	4634.83	1274.87	112985	166464	430.035	23745.4	544752	303.176	872.117	257.875	5421.75	29549.1	11953.3	544.618	167.9	72.5917	224.901	1669.07	1185.55	118.238	136277	10051.1	34541.7	6507.5	6958.75	16554.7	2080.26	3736.28	579.946	53497.9	5035.27	3154.79	3804.15	979.401	49781.3	12520.1	74223.3	342.255	3220.69	115.754	18069.1	808.031	1946.93	130.64	15659.6
9463	0-3	293.654	225.846	206.381	5360.64	2142.59	185886	226620	319.344	41186.9	616454	380.282	840.539	249.929	4057.84	25940.3	18981.8	533.423	431.192	52.7229	330.586	1092.33	1032.83	93.2403	192471	9208.36	37549.5	7363.97	10102.6	15156.8	2830.96	4724.43	942.272	70011.7	5638.93	4389.42	4274.95	1752.73	49316.3	10188.2	59612.1	193.236	3584.69	109.156	10713.9	586.253	3125.41	192.336	14716.9
9464	0-3	349.263	171.464	155.437	4977.62	1877.8	171106	102192	442.546	35829.5	671178	377.63	1672.22	299.263	5241.31	46056.7	16504.8	562.243	350.138	96.6454	437.16	971.389	672.596	163.566	175011	12058.3	56535.7	8489.01	10255.1	17928	3224.55	3872.05	752.389	70130.4	5751.94	4114.55	4181.43	1559.92	61097.5	15041.9	125969	427.551	5344.5	111.164	19589.1	844.206	2689.3	179.194	18568.8
9465	0-3	399.7	125.866	247.106	5015	1627.58	130991	168143	449.458	32708.7	566519	334.886	1358	214.377	8215.02	36626.6	17307.4	648.968	269.757	100.707	293.236	2541	1885.65	105.828	152044	12665.2	62014.1	5344.09	8241.7	16655.5	2382.99	4056.91	725.103	50829.1	5643.97	3979.72	5161.55	1062.78	55709.5	13356.6	133275	415.143	5750.35	156.594	12198.4	723.196	1923.1	162.967	19060.3
[truncated: 96 more columns]

## Sheet: plasma
SID	trx	DEOXYURIDINE	CARNOSINE	BETAINE	ADENOSINE 5'-MONOPHOSPHATE	CARNITINE	CREATINE	PIPECOLIC ACID	ACONITATE	CYTIDINE	CITRIC ACID	CMP	Gamma-Aminobutyric acid	GLUCOSE	GLYCINE	GLUTATHIONE	GLUCURONIC ACID	GUANIDINOACETATE	GLYCOCHOLATE	GLYCERATE	GLUTAMIC ACID	MALATE	HYPOTAURINE	TYROSINE	PHENYLALANINE	ALANINE	PROLINE	THREONINE	ASPARAGINE	INOSINE 5'-MONOPHOSPHATE	MALEIC ACID	HISTIDINE	Protein N6,N6,N6-trimethyl-L-lysine	SERINE	LACTATE	ASPARTATE	INOSINE	INDOLE-3-ACETATE	Oxoglutaric acid	D-PANTOTHENIC ACID	ORNITHINE	PALMITATE	NADPH	N-ACETYLNEURAMINATE	RIBOFLAVIN	TAURINE	SUCCINATE	THYMINE	5-OXO-L-PROLINE
9394	0-2	8755.9	9929.84	1.34395e+06	11037.6	2.72627e+06	7.58616e+06	77903.4	94140.9	75941	3.79505e+06	3834.24	9724.35	824254	6971.98	27993.7	33181.1	30545.6	21486.4	43723.2	502844	126631	6261.42	1.73729e+06	2.4503e+06	116888	1.10535e+06	313641	36324.4	10401.9	26739.3	65411.8	574900	19391.6	5.86959e+06	46918.9	928.93	14215	50571.6	50788	49724	1.56367e+06	2182.23	102854	8558.7	1.29346e+06	36763.1	5824.91	169598
9395	0-2	7827.88	2852.27	1.30377e+06	17994.9	2.07013e+06	3.92725e+06	54769.6	95527.3	134178	4.0806e+06	4110.96	7736.79	734911	5761.68	23762.8	32171.8	42747	20643.2	13664.7	401917	112616	4267.48	1.50745e+06	2.1864e+06	108975	846924	300027	27115.5	3852.71	26645.1	52639.7	509792	16401.8	6.12881e+06	26543.3	786.774	15330.1	53588.8	35692.6	31499.8	1.11903e+06	3104.18	57997	6320.04	1.03107e+06	38501.3	3459.87	141107
9396	0-2	10255.8	1252.13	1.17905e+06	146992	2.31814e+06	3.39434e+06	64624.2	95032.3	151515	4.21763e+06	18147.6	14765.7	668565	5788.75	90380.3	31443.8	36496.3	3882.74	10195.9	569531	66422.4	2966.22	1.72691e+06	2.23014e+06	113027	931818	333447	29059.2	33821	14309.1	48410	555336	16656.6	5.83874e+06	55461.2	176.235	16374.2	40107.6	39825.4	39148.7	1.08448e+06	10618.7	59130.7	4951.79	826642	49973.7	4352.6	121610
9397	0-2	8305.39	11385.5	1.08922e+06	299726	2.74707e+06	6.15171e+06	68849.1	89637.6	154465	4.08181e+06	12332.9	7492.91	639561	6585.71	70918.8	33773.1	29040.2	29220.7	13161.1	349114	78687.4	2911.05	1.54603e+06	2.26899e+06	109223	880705	366513	28907.7	213918	15035.8	58222.1	553811	18171.4	5.71258e+06	29455.2	505.398	20115.1	38022.9	40234.6	37764.1	964588	3036.15	77918	6777.21	1.11283e+06	37303.3	3607.23	144554
9398	0-2	7996.59	8713.09	1.15593e+06	257926	2.70912e+06	6.00257e+06	65407	96931.7	86501.6	4.05746e+06	11571.9	4248.16	612163	5619.55	60131.8	30227.3	28051.6	21975.3	7783.64	281529	58765.4	3836.18	1.75504e+06	2.11313e+06	99319	739190	290595	24063.6	165209	14219.1	53213.6	462063	14481.6	4.95925e+06	21424.2	443.881	13527.8	33002.1	44297.7	29604.7	992475	7443.42	63056.7	6280.59	1.05442e+06	31432	3039.51	130090
9399	0-2	7139.39	24916.2	1.20814e+06	341399	3.16325e+06	8.94735e+06	73352.4	98126.8	78497.7	4.31454e+06	14776.9	7543.1	624843	8060.24	33299.3	27576.4	37995.6	4196.76	6723.79	289429	64779.8	4246.26	1.74263e+06	2.0775e+06	125824	921779	346234	30510.4	421050	18478.9	58024.3	560445	17201.7	4.70526e+06	25901.8	1077.84	11642.9	34168	46126	40992.5	1.39897e+06	7973.75	89026.9	6515.14	1.2857e+06	33358.1	2794.36	175355
9400	0-2	7336.89	2761.83	1.63156e+06	54783.1	2.22409e+06	4.25455e+06	70517.7	103047	84701.1	4.59133e+06	5648.42	7337.53	784653	7056.89	13572.9	37224.7	30818.6	91395.1	10208.5	250901	47710.7	3418.77	1.50068e+06	2.06252e+06	85050	933284	313887	22296.2	42834.2	7824.86	54611.4	446593	15453.6	4.17894e+06	16325.7	637.532	16118.8	33078	31540	34088.6	769762	5859.59	41161.6	6270.17	693524	23827.8	5262.87	137439
9401	0-2	6768.88	15780.9	1.065e+06	212729	2.65272e+06	7.41644e+06	56028.5	191082	31455.1	6.19016e+06	10587.7	4265.82	369906	5697.97	37726.4	23386	37194.1	18101	4252.02	346666	58560.3	3732.8	1.46878e+06	1.76013e+06	99678.3	684569	278231	23131.2	382980	12348.1	43144.3	427612	14200.6	4.13042e+06	25027.3	449.325	15458.1	25416.4	31044.3	30637.6	1.14971e+06	20635.4	22096	6011.64	1.27394e+06	31467.6	2522.96	124199
9403	0-2	8684.08	6737.19	1.31062e+06	251541	2.7026e+06	5.27234e+06	52848.9	88138.6	86373.2	4.63976e+06	9668.46	7641.5	853296	3346.89	79175.6	35431	24491.3	717541	6833.65	313309	71990.4	1702.03	1.41554e+06	2.2341e+06	111227	1.00607e+06	386967	26132.5	104487	15769.2	48892.3	458646	19620.3	4.8904e+06	22120.8	619.527	18615	35399.3	46697.6	36967.7	1.11839e+06	5949.57	52670.4	7980.59	888002	27475.7	4569.7	146060
9404	0-2	6650.13	2690.26	1.18281e+06	122600	2.97611e+06	3.17885e+06	68598.9	142695	26107.3	5.46985e+06	6368.01	6131.42	547337	7854.88	83582	33039.9	24279.1	91874.8	4280.67	277768	35246.2	2594.84	1.48289e+06	1.94899e+06	96652.4	741554	350336	21640.2	56270.9	10166.1	50228.5	439769	17332.1	3.84858e+06	19314.1	289.414	22912.8	24327.6	27545.6	27900.3	1.10088e+06	18876.1	16546.6	5822.55	645572	16862.3	3981.41	133518
9405	0-2	7060.83	11876	1.40737e+06	215964	3.24631e+06	6.64411e+06	55120.1	90370.8	50136.1	4.25208e+06	9290.09	9919.1	707977	8330.69	117941	30020.6	27752.5	61909.2	4039.37	296903	56395.6	1906.18	1.45218e+06	2.14012e+06	93578	811890	396108	23262.9	247091	12878.1	56945.8	421083	16166.7	5.48058e+06	26590.8	470.322	18149.8	34631.2	35005.9	27620.5	1.38266e+06	8828.19	50378.3	6999.3	1.08844e+06	25010.6	4797.04	153602
9418	1-3	7376.75	3087.05	1.70315e+06	146794	2.99306e+06	3.08857e+06	62953.5	77531.1	81920.7	3.79727e+06	7872.76	9713.99	912706	6122.71	117839	32120.9	40341	170931	9232.48	271838	59711.6	4981.25	1.78742e+06	2.42463e+06	116110	1.08631e+06	348901	28849.5	32804.7	13076.7	53784.6	503576	19033.3	4.29363e+06	18018.5	575.751	15845.6	28544.8	52572	37464	1.44858e+06	1013.3	40222.6	12489.2	697793	24519.4	4447.43	139742
9419	1-3	6137.24	10630.4	1.43072e+06	341297	3.02201e+06	5.88443e+06	75592.1	82464	48638.2	3.66003e+06	13198.2	9339.91	764254	6733.33	67793.4	22370	49909.6	9986.78	6217.16	303727	61302	4177.92	1.49932e+06	2.03197e+06	112429	936140	344084	27180.2	190016	10403.1	54205.5	481454	19765	4.29049e+06	26380.6	613.831	5282.52	25769	57251	35666.9	1.82245e+06	933.269	53688.5	9788.62	1.00073e+06	29210.6	6554.18	169872
9420	1-3	6638.16	8222.01	1.39729e+06	195753	2.9857e+06	5.819e+06	60123.4	95630.1	77142.8	3.76117e+06	11840.3	7409.58	957550	8055.8	45126.8	28454.4	39252.5	98318.4	15645.7	292345	64044.9	3923.06	1.64797e+06	2.13095e+06	111372	1.00206e+06	361267	28992.1	129668	13646.2	61515.1	561829	16802.9	4.04942e+06	23714.5	1050.63	14265.4	38317.3	44281.6	40086.8	1.02347e+06	3239.85	54116.3	8796.34	1.07441e+06	25363.3	3055.39	139704
9421	1-3	7002.47	5029.15	1.32255e+06	89524.1	2.90094e+06	4.52273e+06	56063.9	86147.2	120322	3.78944e+06	6244.75	9395.68	896675	6735.55	23346.2	31136.1	34553.4	33561.4	9794.69	253548	54212.7	3300.76	1.69121e+06	2.3248e+06	112142	1.11707e+06	403120	34861.5	68296.2	13671.1	59873.6	635145	20342.1	3.72084e+06	17036.1	682.431	16469.9	32472.2	35714.9	42158.6	1.035e+06	3841.2	42489.5	6656.68	932844	19280.5	5407.34	140843
9422	1-3	4533.69	2136.05	1.70005e+06	43566	2.4871e+06	3.28716e+06	58306.5	79242.2	162920	3.22337e+06	5334.61	7046.8	851404	7253.81	75096.9	37070.8	25075.5	492035	19620	225142	37228.8	2736.76	1.39498e+06	1.88463e+06	91119.2	875284	458811	27711.8	14340	9129.56	61914.1	446898	19666.2	3.50033e+06	13113.1	441.507	14947	22486.2	28646.7	40739.7	767832	1171.27	40274.9	6088.01	616935	17468.1	2108.91	116279
9424	1-3	5245.78	3447.22	1.20788e+06	168081	2.8355e+06	4.16797e+06	46318	76835.6	46431.9	3.38069e+06	7031.34	7885.26	858109	6875.57	84024.3	29231.7	43626.2	23882.9	8915.11	233020	47672.3	3234.18	1.51055e+06	1.99104e+06	94935.5	834883	290146	25367.5	58464.1	12602.3	50566.4	477939	15468	3.90151e+06	15188.2	650.142	9574.76	32037.2	37440.4	33367.6	1.26299e+06	4429.6	30659.7	7376.91	645133	16737.9	4063.13	133935
9425	1-3	6831.6	9420.74	1.90334e+06	463909	3.33695e+06	6.4373e+06	69983.8	102253	78500.6	4.25919e+06	12391.1	12633.6	754842	5644.97	142911	32181.8	48788.7	39556.2	4222.88	335385	43821.5	3747.37	1.50389e+06	2.37849e+06	119006	947639	423074	28003.3	251279	9871.54	54202.5	499064	20465.9	3.61264e+06	22487.7	594.283	17012	22582	60073.8	32326.3	1.50138e+06	1973.17	42574.9	11510.4	1.19078e+06	21123.2	4702.5	157729
9426	1-3	5961.77	3903.65	1.48332e+06	16189.1	2.58291e+06	4.07427e+06	81257.6	88658.5	85292.5	3.82365e+06	4775.51	9411.31	1.01963e+06	8986.25	25204	38235.8	39399.7	76404.9	18219.8	246942	67110.5	3293	1.35553e+06	2.32033e+06	125692	1.24502e+06	399216	29116.6	23462.6	15886.5	67421.3	512929	20008.9	5.23635e+06	16257.1	819.752	14804.4	33395.3	47815.3	41023.7	1.37824e+06	331.422	41046.3	10709.6	609698	29795.5	6570.12	163948
9427	1-3	4634.93	5767.18	1.87374e+06	360568	3.16921e+06	5.13464e+06	64788.2	82507.5	99131.2	3.6727e+06	10467.2	8029.01	885694	5712.86	203610	37198.3	39098.9	304225	11949.4	283682	61664.9	3311.68	1.21779e+06	2.18127e+06	102450	1.05818e+06	423487	25205	106124	12170.6	61310.3	436091	19620	3.78343e+06	24125.3	643.833	12783.8	26239.6	30454.8	44015.8	953132	1358.78	50821	6502.6	1.03624e+06	20861.6	3056.41	135195
9428	1-3	5280.42	8123.07	2.52046e+06	229325	3.28384e+06	5.65066e+06	66846.3	78378.3	19586.8	3.53427e+06	8848.98	9816.86	921043	6003.05	28678.7	27340.2	39838.9	501597	7073.35	283977	46287.5	4634.65	1.73649e+06	2.46179e+06	103726	939943	410987	24722.7	134353	7829.23	67301.7	476821	21792.4	4.44879e+06	22059.3	903.845	23680.8	21722.5	46948.3	36543.4	1.16296e+06	2329.73	42468.9	10550.1	939016	19793.2	7208.81	139786
9429	1-3	5245.29	2526.71	1.26615e+06	71340.1	2.35566e+06	3.08755e+06	65898.1	106538	45227.1	4.27821e+06	3003.09	6387.89	807486	5243.33	91151.3	31248.2	37961.9	264682	6776.86	215620	34167	2784.07	1.57735e+06	1.80615e+06	87391.1	800420	292959	20996.8	12902.1	7299.31	55380.3	494258	15956.8	2.82757e+06	10404.6	499.435	10175	22429	24486.2	29319.3	1.16419e+06	2295.21	29322	6710.14	622362	15834.8	5948.53	94770.3
9442	1-2	9435.98	5327.06	1.63241e+06	43147.9	3.29004e+06	4.68531e+06	75098.9	107012	176830	4.30969e+06	6509.61	7096.82	762053	6284.49	30307.2	40906.5	31329.9	154838	9736.42	321431	75854.3	5032.25	1.61108e+06	2.18877e+06	118598	1.11233e+06	469726	32813.5	64006.3	17315.4	55438.9	608011	21754.3	4.83419e+06	20263.3	460.399	15467.7	41766.8	38660.2	50245.8	855391	2495.73	47906.8	5708.23	926782	33478.8	5669.2	107608
9443	1-2	6594.14	3506.6	1.70988e+06	14215.1	2.81962e+06	4.20051e+06	56173.3	98660.8	162640	4.03586e+06	2624.69	10267.3	818405	4787.52	15234	38629.9	37199.2	668229	21129.2	398444	100699	5750	1.26536e+06	2.28499e+06	110604	1.27263e+06	517675	30460.2	2843.39	19381.4	55820.6	520605	23311.5	5.45882e+06	30353	530.82	18900.2	42059.7	37528.1	51692.2	1.42951e+06	3237.93	51048.3	7649.77	1.04348e+06	32981.6	4550.91	133938
9444	1-2	7307.3	3043.09	1.25842e+06	12210.9	2.49147e+06	3.8682e+06	55665.4	91706.6	93577.7	4.35078e+06	2496.04	6241.28	893023	4215.48	20868.5	32567.4	30077.9	135295	10613.7	247867	72809.1	3272.53	1.56901e+06	2.12149e+06	113709	1.08794e+06	412285	27737.9	5485.34	13972.4	55041	516252	20645.6	5.26881e+06	12549.9	563.028	17886.6	39919.1	25300	41938.3	1.23157e+06	868.716	33319	4913.85	617213	31518.4	5503.23	101507
9445	1-2	7797.13	5422.38	1.79095e+06	76467.6	2.61033e+06	4.51516e+06	63941.8	109632	157655	4.1166e+06	5432.03	7241.54	728909	8833.45	32853.8	37297	29972.2	241652	9812.9	273830	70360.7	4825.43	1.49448e+06	2.1561e+06	114317	1.08615e+06	451290	33047.8	74022	14636.9	54439.8	567054	20249.5	4.64743e+06	17347.7	640.823	12558.2	40367.3	31834.2	43536.7	696442	1877	49475	6254.04	904604	37210.7	4303.27	92588.9
9446	1-2	8273.28	5388.62	1.16006e+06	264549	2.68764e+06	4.5022e+06	54333	87924.6	134577	4.13536e+06	11830.4	7570.08	643027	4965.88	91398.5	25473.1	27138.3	14917.6	5340.49	305797	57836	3591.35	1.23532e+06	1.95269e+06	110349	774362	308194	26769.3	117836	9057.46	43297.2	461282	14557.1	4.7185e+06	24066.7	122.659	11425.5	32075.5	33535	32128.4	885465	7898.61	39372.5	5225.24	861935	34451.1	4330.78	123549
9447	1-2	8327.55	1760.21	1.23787e+06	29724.5	2.40387e+06	3.05125e+06	57490.2	146097	116721	5.25653e+06	3090.01	7294.06	738014	6758.42	46336.6	37304.8	39106.4	77116.9	9920.94	287599	61252.4	2626.58	1.28069e+06	2.08317e+06	102397	998372	366830	28104.7	9638.79	13640	51280.2	501078	17388.8	4.80689e+06	14832.5	363.146	19855.7	44924.1	30645.8	36081.4	1.01761e+06	2808.75	35360.2	6282.94	629533	36378	4617.96	104537
9448	1-2	7973.74	1199.11	1.62647e+06	13061	2.52852e+06	2.70552e+06	61942.5	82564.1	50086.1	3.33519e+06	2101.17	9138.35	932518	6624.94	36906.9	27654.4	37433.8	20565.2	7505.2	224092	59694.5	3914.94	1.58316e+06	2.26735e+06	109579	1.05106e+06	367671	28920.8	5113.69	11383.3	52135.9	482479	17784.7	5.0692e+06	12599	513.098	17039	44083.2	45449.5	36506.7	1.47024e+06	879.825	32520	10726.3	451665	24112.1	5720.7	129540
9449	1-2	5546.46	1551.9	984115	47379.4	2.64019e+06	2.6069e+06	70071.3	77326.8	20412.5	3.43514e+06	1981.83	8794.11	762893	6786.17	30233.2	21663	30265.2	5704.11	5401.36	225470	43741.2	4782.88	1.43866e+06	1.95735e+06	113261	1.06105e+06	345076	28364.8	10759.5	10917.3	60697.6	511107	18365.8	4.65273e+06	11876.9	476.221	13762.3	25451.1	26925.1	34188.3	1.02152e+06	3882.45	25552.5	4619.97	458220	22151	4938.53	118512
9450	1-2	6521.23	2400.86	942193	11336.8	2.65175e+06	2.82178e+06	67246.7	78058.5	37600.3	3.75534e+06	3053.61	7172.32	881268	7232.06	23444.4	28470.1	35907.9	50610.1	11973.6	239743	64004.6	2191.86	1.00247e+06	1.78576e+06	94361.6	932077	298693	24474.2	5697.69	15181.2	55138.7	483367	17054.6	5.12637e+06	12125.1	256.448	10031.3	39730.6	37494.6	33418	1.10019e+06	2324.62	39031.6	6316.46	476395	32688.4	3848.07	102294
9451	1-2	5931.09	1040.41	1.61458e+06	46414.4	2.52863e+06	2.72904e+06	59603.6	85524.4	92638.9	4.03651e+06	3518.77	7380.45	816196	5665.14	69723.6	32171.2	28814.4	481613	13014.8	267259	57036.2	1790.35	1.13605e+06	2.13008e+06	102802	1.07148e+06	406461	28331.2	5574.51	14223.2	60151.7	414247	19904.5	4.71492e+06	14979.8	362.009	8952.69	37755.1	36372.3	40325.9	991378	4293.35	33693	8681.91	471511	21085.7	2840.03	112820
9452	1-2	5509.84	3082.87	1.36223e+06	71166.4	2.88147e+06	3.53425e+06	68400.5	82892.4	114672	3.79091e+06	3627.69	9301.59	909865	6594.76	35292.6	29473.6	33455.7	114563	9454.59	226645	51316.7	3162.92	1.53244e+06	2.35787e+06	119348	997293	377253	28381.6	36721.8	12860.4	54380.6	516969	19247.9	4.7061e+06	15152	638.654	10474.3	26743.8	48488.3	34740.4	1.39452e+06	692.685	35014.9	10573	518623	23658.2	7131.72	162592
9453	1-2	5038.98	2743.07	1.5069e+06	81681.5	2.79471e+06	2.92871e+06	65002.4	72147.3	26799.3	3.75451e+06	3981.47	5622.53	835286	6295.41	49943	28311.2	31039.9	243977	6219.07	215855	42031.5	2544.43	1.15343e+06	2.01597e+06	95376.3	938288	475277	23999.6	17574.6	8854.96	54960.2	407570	18071.1	4.5084e+06	14764.8	436.753	16534.6	33144.3	29849	35521.8	1.34557e+06	5670.45	31064.1	7914.13	573677	25570.3	3153.9	124832
9454	0-3	5047.44	5348.94	1.04419e+06	20492.4	2.28066e+06	4.40885e+06	55877.3	95618	48074.7	4.53919e+06	4937.03	6841.33	840382	5561.55	62425	26477.6	40403.4	11114.4	13685.7	366870	53085.1	4806.11	1.39106e+06	1.98862e+06	110484	878969	341591	27199.9	3342.29	11409.1	51406.7	478995	15391.5	3.97992e+06	30530.4	299.27	13728.7	28620.3	33402.9	32333.2	921215	7555.68	44518.6	5850.4	1.01381e+06	19168.9	2474.35	118181
9455	0-3	7268.64	2905.63	1.28881e+06	120035	2.84556e+06	3.22893e+06	68872.6	83320.8	40188.3	3.99219e+06	5456.8	6106.42	923589	7587.29	97172.2	29751.6	44523.4	19257.4	8018.97	228637	39393.2	3426.46	1.32127e+06	2.31497e+06	96599.6	925861	349226	21672.2	15396.2	9416.54	53967.2	505639	17302.8	4.48279e+06	11398.6	515.196	22071.6	29398.5	46595.4	29503.7	1.58233e+06	1887.24	30936.8	15285.2	539316	21091.8	4622.05	121990
9456	0-3	6765.89	6611.19	1.63625e+06	386683	3.18039e+06	5.6128e+06	65857.8	91610.4	78006.6	4.58224e+06	11098	8920.39	660823	8896.04	110971	28014.2	30466.6	22103.7	6078.99	315784	62539.5	4832.14	1.47558e+06	2.5197e+06	96297	795882	350588	21458.9	192666	13432.1	56285	412711	17600.1	4.6149e+06	24846.4	812.255	29422.9	37883	48775.4	29433.4	1.29954e+06	5905.96	41222.6	12779.8	1.1832e+06	23082.1	5361.8	146921
9457	0-3	6665.85	3486.93	1.41595e+06	70153.8	2.72605e+06	3.65927e+06	48111	93565.3	52540.7	3.70383e+06	4700.1	7397.25	890843	6475.17	63339.2	28521.5	27553	185078	9942.45	243207	56569.1	2219.78	1.09302e+06	2.08453e+06	109062	912461	406881	26142.4	29133.9	7672.26	47445.4	424470	20509.3	4.1305e+06	12719.8	645.555	15502.1	35956.4	28927.5	36591.9	951824	847.64	34862.1	5838.65	619201	23157.5	4341.08	93546.6
9458	0-3	6459.5	8318.84	1.15098e+06	10043	2.58441e+06	5.33441e+06	64256	118049	58875.3	4.91738e+06	6815.78	8553.76	874236	6803.9	38609.4	31388.3	39260.5	16720	16298.1	395919	64910.3	4657.37	1.27303e+06	1.90174e+06	111760	838289	317555	30105.8	10414.7	15816.7	54627.5	464314	17387	4.17874e+06	33032.6	593.695	20338.1	31422.8	32620.4	31267.8	1.30123e+06	5671.24	48654	6829.81	1.26711e+06	26289.2	4491.7	116842
9459	0-3	6490.78	13202.9	1.28001e+06	450357	3.23105e+06	7.23036e+06	59897.2	92158.1	106203	4.12311e+06	13572.7	9439.9	802291	7100.58	55919.8	29550.2	41488.4	47158.7	5757.3	272606	58245.1	4017.81	1.54379e+06	2.12898e+06	88726.1	860964	381500	24419.8	314928	15968.8	56369.6	510761	18026.2	4.05445e+06	20760	1214.62	21299.3	27404.2	40739.8	31566	1.77077e+06	5285.17	48203.4	7378.63	1.22219e+06	29527.4	4149.95	136327
9460	0-3	5142.79	6611.5	1.13382e+06	120499	2.40304e+06	3.96299e+06	43042.9	70937.2	42786.4	3.57869e+06	7364.28	6261.46	913580	7085.47	54307.1	25605.9	37524.9	45241.3	8870	262764	45829.4	2461.53	1.20351e+06	1.89848e+06	126020	898351	339991	25675.9	65216.6	8384.48	57017.5	551669	18513.1	3.73428e+06	16088	750.283	11690.5	17642.7	27892.5	40096.4	1.02395e+06	3005.92	34966.3	7570.85	663369	18858.2	2843.1	111989
9461	0-3	7000.81	3837.94	1.48375e+06	165948	2.89761e+06	3.88314e+06	49417.5	94331	65968.3	4.00297e+06	6967.17	8837.99	866203	5384.64	35772.5	30653.7	32030.3	55951.4	8228.03	217613	52231.2	3170.96	1.29087e+06	2.01028e+06	96849.1	951852	439610	27196.1	49586.7	14296.7	53709.4	450515	19583.4	4.10818e+06	14219.4	444.629	13470.7	27770.1	39741.4	36820.4	1.53322e+06	7819.62	37336.8	4427.29	747470	25585	3569.86	117850
9462	0-3	5251.84	1179.32	1.46084e+06	31355.3	3.49559e+06	2.55315e+06	69084.7	96348.9	35388.7	3.75399e+06	2789.84	9908.13	993368	4669.5	18353.3	34361.9	24254.2	47234.4	11313.7	196807	44334.6	3884.99	1.29439e+06	2.01147e+06	105557	924028	471593	27502.9	17150.2	13293.1	57748.3	626915	19161.8	3.74276e+06	12390.8	527.147	13156.9	27684.4	36637.3	36650.1	1.2869e+06	2761.15	27964.6	6341.39	610731	16620.7	3749.9	121043
9463	0-3	5080.65	3541.82	1.20133e+06	92765.2	3.08645e+06	3.23397e+06	74124.3	112791	100903	4.59083e+06	3746.16	7032.07	931561	5111.2	22828.9	32920.7	38654.7	38615.4	7191.93	235172	49049.4	3514.86	1.11251e+06	2.01513e+06	115594	994114	376594	33465.7	25199.9	10175.8	55899.5	503869	17704	3.9786e+06	16036.8	867.134	17920.5	27890.1	38006.4	37005.6	1.49168e+06	4965.27	36279.9	3905.66	653380	21951.1	3635.98	137425
9464	0-3	4637.87	2794.15	1.3062e+06	59996	2.94576e+06	3.12467e+06	49774.6	81056	28403.1	3.96999e+06	2692.29	4773.7	954897	6389.19	24397.1	28438.9	33580.7	25371	5091.46	202658	36853.4	2603.68	1.14415e+06	2.09257e+06	98509.5	935376	344474	27560.2	23887.6	9491.47	52941.7	494132	19074.4	3.47959e+06	10778.1	851.634	10432.4	24107.1	29957.8	34518.9	1.07821e+06	9153.64	23147.6	4043.75	497110	17442	3952.48	98166.1
9465	0-3	3263.66	2839.43	1.34959e+06	67912.4	2.68848e+06	3.62343e+06	49716.1	87810.5	104805	3.70138e+06	5326.24	6326.03	968502	8126.76	31991.3	32254	29523.3	44933.1	9856.07	257638	36527.9	2996.4	894790	2.09579e+06	97689	982794	400374	23670.7	31232.7	10463.4	56758.8	510135	20523.9	2.86215e+06	17091.7	1387.18	14053.3	25662.3	31715.4	37733.4	776159	4871.45	28639.9	4884.92	683565	14512.4	3434.85	109805
[truncated: 89 more columns]

## Sheet: cortex raw 
SID	Treatment	DEOXYURIDINE	DEOXYCYTIDINE	CARNOSINE	ADENINE	BETAINE	ADENOSINE 5'-MONOPHOSPHATE	ADENOSINE	ADENOSINE 3',5'-CYCLIC MONOPHOSPHATE	CARNITINE	CREATINE	PIPECOLIC ACID	ACONITATE	5,6-DIHYDROURACIL	CYTIDINE	CITRATE	Gamma-Aminobutyric acid	GLUCOSE	GLYCINE	GLUCURONIC ACID	GUANIDINOACETATE	GUANINE	GUANOSINE	GLYCERIC ACID	GLUTAMIC ACID	MALATE	HYPOXANTHINE	TYROSINE	PHENYLALANINE	ALANINE	PROLINE	THREONINE	ASPARAGINE	INOSINE 5'-MONOPHOSPHATE	MALEIC ACID	HISTIDINE	LYSINE	SERINE	LACTATE	ASPARTATE	INOSINE	Oxoglutaric acid	PANTOTHENIC ACID	ORNITHINE	PALMITATE	NADP	ETHANOLAMINE PHOSPHATE	NICOTINAMIDE MONONUCLEOTIDE	N-ACETYLNEURAMINATE
9394	0-2	16864	8506.44	20057	267978	83687	6.11495e+06	1.51955e+07	13965.3	1.38402e+06	2.97321e+07	16821.3	42911.1	8207.73	288180	1.48287e+06	810739	27150.9	13342.4	4254.83	13110.1	94460.3	72810.1	8535.17	9.22697e+06	712274	2.56519e+06	328466	436671	700378	133494	143873	38813	1.56148e+06	322603	232721	193384	59427.9	2.49274e+06	634985	4.94842e+06	13761	134205	4293.44	716002	16393.2	110309	7041.35	609647
9395	0-2	16220.6	5188.41	9400.37	341435	97318.9	8.79169e+06	1.05542e+07	25811.7	1.41889e+06	3.27524e+07	16951	92877.7	14222.5	256763	2.71199e+06	849978	31582.3	13605.3	6240.28	16933.2	68475	55743.5	21950.2	9.97247e+06	863192	3.61196e+06	619757	639447	855657	183788	189388	51482	2.16377e+06	352714	195583	208125	69963.1	3.16192e+06	788427	7.58777e+06	12659.7	219238	5643.38	963425	35284	149881	9668.4	970295
9396	0-2	15391.2	7661.89	9932.93	264404	102823	7.21888e+06	8.89571e+06	15335.8	1.1925e+06	3.25595e+07	13320.9	63172.8	8576.41	261672	1.96497e+06	773025	31700.4	11526.4	5589.81	16865.3	56623.7	46699.2	9599.83	9.37372e+06	724379	3.15755e+06	446622	462791	747433	178007	184343	38214.6	3.2046e+06	372046	202396	185594	66016.8	3.12694e+06	870896	6.97552e+06	8849.02	196289	5080.97	1.04003e+06	22813.4	146272	5419.06	799461
9396	0-2	13012.6	10728.3	6830.89	204284	101899	7.27914e+06	4.23313e+06	16834.6	1.55316e+06	2.98466e+07	12761.8	60779.1	10768.6	309469	1.61829e+06	839813	34591.4	12379.3	4501.52	16838.6	103736	81086.7	5531.32	9.28921e+06	635671	4.14545e+06	522471	556636	649140	204815	199107	44932.8	3.29392e+06	339611	175788	215182	69187.9	2.79981e+06	726875	7.41134e+06	16517.7	274812	6277.49	1.0629e+06	19758.5	139786	6171.2	695040
9397	0-2	32775.1	7227.36	30239.4	350859	99782.5	7.41371e+06	1.11203e+07	32071.8	1.90795e+06	3.32132e+07	21155.9	91691.1	19654.1	310934	2.88631e+06	925045	32581	19953.9	8536.32	22068.1	102919	78350.2	21174.5	1.10628e+07	743296	2.7058e+06	490004	537322	915909	182813	230281	59364.1	3.28295e+06	361295	225957	226651	98564.1	3.41522e+06	854199	5.61452e+06	8330.36	232203	7881.89	989836	61540.4	217191	10337.9	1.06457e+06
9398	0-2	11981.8	8942.04	14209.6	250064	95419.3	9.16267e+06	1.32067e+07	20024.4	1.30233e+06	3.41457e+07	16044.2	43662.3	9408.2	235692	1.52975e+06	814976	29628.7	13802.6	3480.61	19788.6	55282.7	47653	8807.5	1.08752e+07	587559	2.33292e+06	549687	514544	754269	155219	199715	46563.5	2.19726e+06	276562	241593	220141	85460.9	2.51341e+06	758763	4.08207e+06	9745.1	152013	4813.03	809787	23027.4	173854	8576.24	733892
9399	0-2	25866.4	10346.4	310695	302889	109829	8.02274e+06	7.54707e+06	29682.7	1.58538e+06	3.31997e+07	20582.6	94375.9	18096.5	391622	2.66043e+06	1.39185e+06	32945	16753.1	7787.52	23035.5	128193	97855.7	15952.7	9.04436e+06	741519	2.92379e+06	647705	551643	897766	256774	214296	50098.3	3.33119e+06	348529	196363	278740	82152.9	3.1717e+06	769411	6.43645e+06	21970.2	375977	9733.76	1.01185e+06	69118.9	152766	5834.44	1.18388e+06
9400	0-2	13311	7327.9	17629	259742	90342	7.43391e+06	1.3762e+07	16754.1	1.22406e+06	3.08998e+07	16493.7	49429.5	7922.35	266566	1.33418e+06	794475	25608.9	13605.1	5487.35	8769.69	94496.6	83514.2	5532.66	1.07177e+07	534094	2.20856e+06	418814	443449	730236	141670	184260	38899.2	2.6518e+06	268539	204722	224319	68418.7	2.2741e+06	738111	3.9473e+06	10037.8	105677	5447.29	853772	25113.1	129614	7481.05	635984
9401	0-2	15233.4	7804.06	5094.86	233023	104553	6.4838e+06	6.07923e+06	23660.4	1.57687e+06	3.07495e+07	16325.1	63472.5	14597.5	318247	2.05752e+06	776121	31531.5	17565.3	4458.34	21541	87086.5	65290.3	11126.9	8.92563e+06	592779	2.87313e+06	639436	521597	771134	189700	194916	48771.7	3.8107e+06	303528	166184	213785	87639.3	3.0678e+06	734699	5.84669e+06	9253.05	343326	6515.82	1.31925e+06	38792.7	178850	11411	866949
9403	0-2	9798.2	9527.04	6520.36	234412	119975	1.21911e+07	1.0882e+07	27964.4	1.47964e+06	3.47468e+07	16670.4	53721.9	14947.3	244215	1.40617e+06	900804	25140.2	16568.2	3659.62	20422.2	68844.7	65596.9	6328.73	1.15198e+07	452098	3.02898e+06	604346	649959	743429	204541	269882	42647.3	2.58503e+06	263851	162567	216951	87233.1	2.23129e+06	710288	3.7475e+06	7910.53	177077	7625.24	902718	25932	185055	9390.02	704686
9404	0-2	25789.6	7706.85	20515.3	372943	96135.9	7.06542e+06	1.24493e+07	29954.1	1.53558e+06	3.66307e+07	22389.8	86087.9	14435.2	232341	2.58928e+06	750441	30915	15199.2	6850.17	15707.9	127274	99420.9	21599.4	1.04725e+07	716311	2.89493e+06	543697	452572	938442	181547	210954	47175.2	4.01423e+06	346967	245202	232609	85922.9	3.15849e+06	977735	6.00917e+06	13582.3	130201	6456.72	783152	54318.3	164658	13009.7	998278
9405	0-2	9887.13	8595.55	6140.63	180118	99350.5	9.12134e+06	7.59489e+06	19076.9	1.47312e+06	2.99415e+07	6572.09	46338.9	10479	257671	1.31269e+06	716541	28012.4	14976.8	4404.66	19925.2	54913.7	47573.5	3809.91	9.87847e+06	493911	1.83001e+06	380933	447130	664623	167533	238061	42039.9	2.22969e+06	270406	176112	185279	68110.5	2.44622e+06	705456	3.61304e+06	12152.1	183924	4236.1	1.00569e+06	32402.5	170749	8064.79	657014
9418	1-3	18892.5	9205.85	9105.68	267675	98152.1	7.83648e+06	5.17942e+06	21253.6	1.32374e+06	3.0985e+07	15507.6	102131	12362.1	246753	2.85803e+06	748187	26611.6	13028.4	5280.59	23270.2	103004	75247	6709.05	9.10451e+06	729664	2.46108e+06	575532	557076	822505	185269	208626	42077.5	3.51196e+06	283696	152027	193471	73448.6	3.05801e+06	823984	8.44542e+06	24226.3	185902	6037.24	1.5679e+06	22735.3	195438	5625.67	875964
9419	1-3	23090.3	8760.25	16567.2	246582	97804.6	7.6919e+06	9.74747e+06	20226.2	1.61341e+06	3.28501e+07	14532.7	48714.3	11251.2	225074	1.49126e+06	802463	22761	13890.1	4972.82	15186.4	79840.2	64932.3	5073.43	1.07217e+07	655571	2.14073e+06	356895	372137	694942	148478	198176	40951	2.79815e+06	318127	165092	167911	68858.5	2.6881e+06	754641	4.33413e+06	18691.2	105740	5834.23	1.17527e+06	36495.4	157638	9435.49	712228
9420	1-3	6513.57	2320.43	14434.2	89257.9	48548.2	3.51755e+06	1.91976e+06	4493.77	626710	1.62377e+07	4765.83	15379.9	4567.03	288180	551774	374376	15770.7	3287.57	3587.28	7587.06	58620.4	43527.1	5397.49	4.2356e+06	371065	1.5519e+06	170600	201267	354118	97473.2	85054.9	11892.9	1.30473e+06	195489	95033.5	86117.6	22114.3	1.79884e+06	388282	4.34811e+06	12013.5	109395	2733.46	953325	14277.6	36546.7	5554.16	270965
9421	1-3	19173	12126.4	29976	316115	127768	1.17098e+07	1.49966e+07	31284.7	1.70014e+06	3.4602e+07	16493.8	43678.7	16614.6	181957	1.2274e+06	894505	17221.6	19732.2	3963.5	15829.7	90989.4	88745.4	3824.59	1.21985e+07	416792	2.79278e+06	616651	611142	754315	216913	261011	59877.3	2.55047e+06	244815	200697	230925	90957.3	2.16887e+06	715007	3.39757e+06	6761.64	80759.8	6514.98	697706	26645	212591	11540.2	637555
9422	1-3	23828.3	8577.61	18558.5	301744	88388.1	7.72559e+06	1.00956e+07	25283.3	1.33741e+06	3.26465e+07	16465	94803.5	13534.7	258509	2.82126e+06	734335	36073.3	15183.2	6799.37	20801.7	118763	85730.8	8638.11	9.07996e+06	771228	3.24707e+06	513127	501631	891296	163348	246177	47505.2	4.06848e+06	314448	233451	214491	65122.8	3.01425e+06	857443	6.80804e+06	17316.6	151654	6140.55	1.32774e+06	41138.3	152880	9575.03	975871
9424	1-3	22609.2	6372	27583.2	220300	109814	9.81448e+06	8.41317e+06	24066	1.90209e+06	3.64165e+07	16325.1	44744.9	13672.6	282398	1.81643e+06	862439	31177.8	18374.9	6938.92	18645.5	92720.9	74381.5	7019.51	1.16476e+07	587045	2.12865e+06	479357	497657	810765	191384	205733	48049.1	3.12679e+06	312481	206323	179174	74096.5	2.69503e+06	832037	3.67425e+06	21624.3	142766	4794.35	966717	44978.4	170731	9646.82	819972
9425	1-3	18309.5	10261.4	8607.65	268572	89130.1	9.95924e+06	7.51588e+06	26969.4	1.51236e+06	3.34157e+07	14790.9	72555.3	15252.5	343344	2.38552e+06	656612	31015.7	16368.2	5779.22	21655.7	101576	70683.9	8554.99	9.65098e+06	636089	2.11669e+06	551328	548037	864118	158723	256248	45573.9	3.54788e+06	272332	177643	251014	87159	2.89073e+06	739694	4.80707e+06	17338.5	244660	6618.09	1.20065e+06	67191.6	186803	10638.8	948347
9426	1-3	23753.6	10136.5	124259	278180	95659.6	8.14694e+06	7.92371e+06	25470.4	1.28213e+06	2.93492e+07	16532.7	89522.6	12912	339641	2.51723e+06	1.0587e+06	19208	16860.9	6939.17	21851.1	115624	82722	8195.63	9.13097e+06	767845	3.51793e+06	383455	495787	816805	182781	227379	50972.5	2.5471e+06	337644	165460	235280	76667.3	3.21092e+06	794542	7.81198e+06	17303.7	242547	7762.96	1.2616e+06	41102.8	161178	7624.97	1.10141e+06
9427	1-3	22460.4	8174.53	14156	259538	76763.7	7.33248e+06	1.19648e+07	17256.4	1.43562e+06	3.4623e+07	13509.1	92292.7	8990.59	304139	2.6223e+06	677417	33801.1	14821.4	5536.48	13994.1	92106	69459.1	7043.26	9.67312e+06	822529	1.91902e+06	303839	429216	869414	150147	217360	43195.4	2.84409e+06	323363	230012	210863	73224.8	2.94831e+06	820804	4.99624e+06	21355.2	135420	6032.45	713244	49015.6	131651	6951.59	1.0021e+06
9428	1-3	18971.2	6016.85	159482	304128	94564.9	8.05827e+06	6.37817e+06	28463	1.47958e+06	3.30867e+07	18780.6	101857	16968.2	376118	3.1296e+06	1.19842e+06	22347.1	19498	7379.89	24211.4	137370	99339.5	9611.82	8.66257e+06	690813	4.40858e+06	654365	602469	940416	247611	285854	52247.4	3.17129e+06	314797	230784	303175	80343.2	3.08531e+06	753326	9.80088e+06	24634.4	277021	8563.5	957536	45763	140850	7372.71	1.17167e+06
9429	1-3	19431	10664.5	22033	286892	110696	8.23739e+06	9.91409e+06	17981.4	1.52263e+06	3.5035e+07	11420.7	90921.1	9813.64	278953	2.65715e+06	791342	35088	12510.3	5981.73	15117.2	116036	85576	7329.28	9.65483e+06	747429	2.2724e+06	507693	491354	877802	178043	191024	37802.6	2.76749e+06	317183	246880	222613	65256.3	3.04718e+06	854639	5.97739e+06	20534.2	181020	4394.64	697866	68417.9	125856	8889.76	1.04227e+06
9442	1-2	22253.3	8802.82	14867.6	324474	98916.1	7.39563e+06	9.42778e+06	29114.1	2.03832e+06	3.22596e+07	19826.2	86169.8	17999.8	347605	2.5681e+06	1.0849e+06	32649.8	11038.2	5711.15	15171	164824	128919	8620.22	8.44875e+06	686855	3.32354e+06	544442	594800	888461	168021	244551	44312.1	3.36146e+06	320702	246360	268511	65828.2	3.07267e+06	806658	7.68479e+06	17536.3	303184	9490.66	850563	51527.4	124809	6507.77	976944
9443	1-2	13180.5	79623.8	32769.9	896148	260647	3.04076e+07	13188.2	75168.9	4.60263e+06	6.94412e+07	46674.4	60657.8	37284.3	227585	1.8228e+06	1.82411e+06	30560.1	26620.3	4403.75	59294.1	316026	298135	5069.08	1.58342e+07	609500	1.44496e+07	1.3432e+06	2.18078e+06	1.64507e+06	655639	478336	71033.6	2.66876e+06	265239	350645	401648	130109	2.42118e+06	598962	4.50352e+06	9433.47	149423	16759.5	707938	23839.5	106314	30668.1	726265
9444	1-2	12918.6	11284.8	21584.1	306374	115345	6.81627e+06	1.85018e+07	19752.8	1.6018e+06	3.28001e+07	19614.6	44820.3	16889	276458	1.17859e+06	1.508e+06	22862.7	19147.7	4703.94	17541.9	180529	176727	2875.55	8.3782e+06	523946	4.56317e+06	602803	761218	687550	185101	248892	54120.9	1.92932e+06	265354	212572	303502	78408.9	1.98023e+06	485232	5.4999e+06	9050.47	189561	8480.67	777601	15188.5	205845	8899.97	552151
9445	1-2	36936.5	8599.4	30986.2	228290	97067	1.07892e+07	8.86123e+06	25530.5	1.97463e+06	3.78165e+07	22274.7	97018.9	14738.6	264235	2.89506e+06	815001	33863.6	19463.1	6123.8	21605.3	55267.3	44195.5	6326.22	1.15448e+07	619407	1.11435e+06	434348	467775	901204	211027	288809	57505.8	4.2565e+06	331699	218917	214193	108588	3.05268e+06	900532	3.01823e+06	12346	147847	6228.31	793981	76981.1	220143	10086.5	1.08902e+06
9446	1-2	13606.2	7329.51	16363.1	239424	79608.6	7.6754e+06	1.06006e+07	15683.8	1.25598e+06	3.03995e+07	12291.6	30674.3	8038.19	240802	1.06915e+06	711476	22118.4	10076.2	4348.58	11119.2	94597.7	80799.4	4752.84	8.61498e+06	538112	1.74971e+06	293446	370842	668909	128301	148663	29742.4	1.86887e+06	283644	221565	195791	48523.2	2.31533e+06	780807	3.42528e+06	13282.6	111864	4605.98	696521	37241	85640.4	6423.72	582974
9447	1-2	32706.7	9357.21	21195.9	249031	91104.8	9.23866e+06	1.00109e+07	16727.8	1.37675e+06	3.29828e+07	16592.8	103021	12152.6	247790	2.94156e+06	887345	34752.9	19712.4	6607.67	13996.3	60060.4	48212.5	5042.53	1.11102e+07	722883	2.29891e+06	362052	474981	775669	179097	221849	52856.2	2.67366e+06	322499	209747	198242	87348.7	2.95303e+06	740052	5.76471e+06	16257.4	155138	5981.22	754376	39553.4	191963	7816.56	1.04433e+06
9448	1-2	22989.5	5365.81	12071.1	387998	95600.6	5.88949e+06	9.48011e+06	23984.7	1.86328e+06	3.29797e+07	20776	82486.3	19717.1	489640	2.53454e+06	1.69263e+06	39337.6	17802.4	6525.67	17668.8	186245	134811	11399	7.40308e+06	783741	4.6359e+06	662708	665209	911125	209945	215379	59157	2.97835e+06	334108	197936	285244	70625.2	3.40983e+06	868026	1.02902e+07	13612.9	416468	10807.6	1.38438e+06	33120.4	186537	9776.27	1.11746e+06
9449	1-2	18208.9	7955.31	8389.87	305009	98671	9.2673e+06	1.0163e+07	28798	1.54707e+06	3.0955e+07	18845	102583	16587.6	302370	3.12706e+06	738617	35604.4	19193.9	5437.93	23698.6	115076	81602.5	8786.8	9.64987e+06	837559	2.96668e+06	576193	500251	882270	212323	219268	41682.7	3.6159e+06	345127	202940	233578	85112.1	3.1726e+06	799392	6.58746e+06	21667.9	236675	5648.85	1.16516e+06	43389.8	191300	8963	1.01466e+06
9450	1-2	36594.4	9491.3	37237.1	288170	93163.5	9.48561e+06	8.20898e+06	37011.1	1.84402e+06	3.4709e+07	23907.1	100008	20117.9	266219	2.8227e+06	715157	32700.3	15054	7134.01	18876.1	78940.5	61317.3	11061.4	1.02894e+07	694224	1.98634e+06	397329	459663	1.00569e+06	204881	214528	52623	3.57342e+06	303273	222025	233523	84207.7	3.11456e+06	949178	3.88139e+06	17008.2	159422	8473.06	1.15109e+06	75656.1	199397	10278.8	989471
9451	1-2	24081.2	10679.4	7622.18	325729	101770	1.012e+07	7.99948e+06	45094	1.95044e+06	3.34916e+07	19081.8	105787	24350.8	366383	3.25313e+06	982840	41338.4	19858.8	5117.44	22759.8	177188	127760	19565.9	1.05692e+07	720810	3.54829e+06	582538	630475	1.00455e+06	199342	302613	51256.2	3.23453e+06	335545	220012	220409	87872.8	3.33798e+06	943078	6.8476e+06	23604	408433	10698	1.16172e+06	92600	191435	6081.18	1.24153e+06
9452	1-2	19208	9995.4	8803.33	195627	97154.7	8.67228e+06	4.47769e+06	23594.6	1.63728e+06	3.09109e+07	13417.4	76343.1	16915.4	329134	2.49505e+06	711924	36570.1	21838.9	6804.52	24084.7	61980.3	46442.4	7587.42	9.32968e+06	601083	2.42182e+06	488005	481754	858615	169380	247932	42761.2	3.34526e+06	284232	210866	211375	84981.4	2.90135e+06	879147	5.33644e+06	31862.7	313351	5262.42	1.07841e+06	52344.5	198455	8345.19	897776
9453	1-2	12376.2	9480.86	610081	263739	124519	1.13308e+07	9.21206e+06	28464	1.67639e+06	3.33447e+07	19735.9	29064.1	16862.7	270788	1.35265e+06	1.25411e+06	24476.7	15302.5	5861.76	22174.6	142230	125559	5030.46	1.00326e+07	555531	3.89125e+06	567657	699814	723222	215327	319405	44012.4	2.51707e+06	301068	239028	270694	83746.8	2.22255e+06	563345	4.51205e+06	11129.9	227353	8520.22	683996	28587.3	135881	15320.3	721814
9454	0-3	24312.1	7003.13	19232.2	349907	106813	9.1074e+06	1.57795e+07	23499.5	1.33783e+06	3.63279e+07	18277.8	108313	15697.9	217806	2.97901e+06	823473	35086.6	15357.1	3999.44	14826.7	118754	89898.8	7538.41	1.05244e+07	786828	2.69235e+06	461044	508886	902003	208810	202130	48998.2	2.6172e+06	338850	182335	232027	77238.2	3.09463e+06	1.0364e+06	6.4333e+06	21934.5	121836	6350.65	956056	35958.7	157734	9147.88	1.08463e+06
9455	0-3	7436.04	47339.3	22875.8	395551	135524	1.99702e+07	1.24413e+07	29600.9	2.40445e+06	4.0176e+07	23153.3	22869.3	15752.8	161007	656570	952427	12871.6	5761.03	2776.8	21547.2	244700	236119	1999.72	9.71332e+06	373001	6.00839e+06	546060	741106	913003	254350	191930	25175.8	1.18923e+06	192665	198026	201296	37146.7	1.37964e+06	395963	2.82179e+06	7302.47	67290.5	7742.25	849330	12947.8	46847.7	18065.6	241305
9456	0-3	19723.6	7442.8	16348.8	195459	89368.1	8.25781e+06	9.89328e+06	16352.4	1.26174e+06	3.31604e+07	16397.3	85360.2	9345.85	261557	2.36013e+06	670053	33553.7	12577.2	3823.22	15941.9	54930.8	43531.7	6685.36	9.66785e+06	640462	1.41616e+06	310959	386509	793308	132672	184354	34426.2	3.02684e+06	326176	211934	192944	61688.1	2.68862e+06	832774	3.892e+06	13763.3	159812	3498.14	730344	55740.6	119860	6292.98	971276
9457	0-3	14906.9	7201.4	17645.3	204719	82774.9	7.74601e+06	1.52472e+07	17929.9	1.29488e+06	3.42528e+07	16375.4	59683.8	11176.8	274863	1.54899e+06	716691	34279.6	12397.2	6191.94	13093.4	97560.8	81340.4	5081.15	9.90539e+06	695095	1.48148e+06	289815	443572	740141	148555	230718	39480.2	2.20466e+06	332354	217791	234588	66359.8	2.52398e+06	692320	2.9749e+06	14574.5	138507	5612.18	613633	19754.2	122325	5175.15	743517
9458	0-3	28846.3	6247.1	62409.8	255630	97722.8	8.39756e+06	1.26987e+07	25904.7	1.73136e+06	3.51401e+07	10691.5	111017	15348.2	320632	3.26445e+06	1.01664e+06	23899.1	16935.8	5986.57	14005.4	76901.5	60095.4	8267.75	1.09841e+07	615391	1.58464e+06	435278	487452	850097	187369	227872	53188.9	4.11993e+06	353223	234422	226737	91272.4	3.03612e+06	977048	4.29497e+06	15827.8	299405	6506.31	650414	82352.8	162173	11506.1	1.2369e+06
9459	0-3	9295.56	8977.54	5106.37	213403	106629	9.60255e+06	8.00329e+06	26000.4	2.36124e+06	2.88152e+07	22414.9	36807.9	18091.5	304291	1.00636e+06	936308	26304.2	20547.9	3558.72	20288.8	89817.7	85041.5	3025.39	9.22672e+06	406835	2.87462e+06	584661	616575	629467	201276	252937	53455.5	2.95917e+06	227344	170208	278262	95729.1	1.86165e+06	531788	3.56144e+06	8462.85	245660	7344.78	859869	24945	207386	10772.5	558980
9460	0-3	20595.9	7602.39	10718.4	269695	94632.1	1.01484e+07	9.80581e+06	33558.1	1.88962e+06	3.66957e+07	13574.5	91064.4	17600.1	313889	2.71763e+06	843122	38437.8	16875.8	6712.12	24122.4	82785.7	65693.2	61533.7	1.11986e+07	608754	2.04574e+06	494650	528020	907837	230760	236886	50321.3	3.43147e+06	334495	233943	243689	89182.8	3.22448e+06	975833	4.23474e+06	10952.1	344075	8404.57	894769	71275.7	222885	8405.13	1.02989e+06
9461	0-3	26978.1	7275.35	318092	264807	103729	9.05557e+06	8.41504e+06	23334.1	1.46406e+06	3.36194e+07	16223.2	96883.9	16275	332098	2.84367e+06	1.32641e+06	34265.3	14259.7	6407.37	14328.1	143515	114086	9371.78	9.79463e+06	694957	2.6333e+06	422432	527356	841170	223842	288726	52036.4	3.03539e+06	355252	197016	275575	85278.8	2.99393e+06	782995	5.70654e+06	23900.2	355440	8277.42	649099	81848.1	127937	10386.7	1.2197e+06
9462	0-3	22724.7	7596.9	15974.7	290513	83003.8	9.32605e+06	9.16739e+06	26354.3	1.47436e+06	3.31247e+07	17703.1	86482.1	13541.1	308636	2.90786e+06	771605	39849.3	15407.7	5710.86	15746.1	86047	66244.6	8256.63	1.0037e+07	713573	2.30942e+06	400863	461698	969465	142840	246000	43746.5	3.94883e+06	309284	254100	265929	83159.1	3.20311e+06	1.00318e+06	5.49396e+06	15214	205175	5084.72	942875	56829.6	142335	7476.48	1.04814e+06
9463	0-3	25924.6	11474.7	15186.7	312323	93449.1	1.0497e+07	9.74203e+06	30684	1.5666e+06	3.78518e+07	17250.7	103141	15287.5	258008	2.92367e+06	850141	34443.6	18883.5	5713.25	22843.8	97412.5	72585.2	6755.25	1.11529e+07	840761	2.39791e+06	403518	511861	955973	160541	232589	50395.7	3.49115e+06	346665	237225	260877	95764.8	3.20167e+06	894689	4.82058e+06	16010.3	222756	6028.16	796695	63331	182438	8948.03	1.06593e+06
9464	0-3	35725.6	11765.4	120334	237317	102509	1.03434e+07	9.38855e+06	27428.3	1.93758e+06	4.04478e+07	18941.9	102380	15827.8	304629	3.24787e+06	999693	36884.1	16647.6	6124.23	15825.8	78681.5	61636.1	18283.6	1.0517e+07	725338	1.68359e+06	382175	530441	1.03408e+06	185299	238584	46189.5	3.5396e+06	355909	272502	244002	88370.1	3.06561e+06	1.01591e+06	4.37895e+06	17144.3	213582	7369.74	617798	84371.2	146791	9228.38	1.13387e+06
9465	0-3	17079.3	9890.02	18299.5	274954	93023.2	8.96674e+06	1.49447e+07	24748.2	1.5305e+06	3.72379e+07	17033.5	59912.5	11852	263891	1.65661e+06	790096	33919.6	14364.2	4553.19	17465	95624.8	78751.1	5023.19	1.16033e+07	595732	1.99836e+06	289156	477166	816909	142875	241204	50105.1	2.20688e+06	323521	240348	238173	82208.2	2.46991e+06	830206	3.25464e+06	11626.8	145387	5406.56	562849	31484.3	149934	6891	792383
[truncated: 96 more columns]

## Sheet: hip raw
SID	Treatment	DEOXYURIDINE	DEOXYCYTIDINE	CARNOSINE	ADENINE	BETAINE	ADENOSINE 5'-MONOPHOSPHATE	ADENOSINE	ADENOSINE 3',5'-CYCLIC MONOPHOSPHATE	CARNITINE	CREATINE	PIPECOLIC ACID	ACONITATE	5,6-DIHYDROURACIL	CYTIDINE	CITRATE	Gamma-Aminobutyric acid	GLUCOSE	GLYCINE	GLUCURONIC ACID	GUANIDINOACETATE	GUANINE	GUANOSINE	GLYCERIC ACID	GLUTAMIC ACID	MALATE	HYPOXANTHINE	TYROSINE	PHENYLALANINE	ALANINE	PROLINE	THREONINE	ASPARAGINE	INOSINE 5'-MONOPHOSPHATE	MALEIC ACID	HISTIDINE	LYSINE	SERINE	LACTATE	ASPARTATE	INOSINE	Oxoglutaric acid	PANTOTHENIC ACID	ORNITHINE	PALMITATE	NADP	ETHANOLAMINE PHOSPHATE	NICOTINAMIDE MONONUCLEOTIDE	N-ACETYLNEURAMINATE
9394	0-2	23581.8	9612.86	19788	701633	156898	2.53436e+06	2.7768e+07	18427	2.5917e+06	3.9387e+07	30624	102333	15827.7	304698	3.13766e+06	1.33944e+06	50638.9	28216.4	4934.03	26313.2	570746	445005	21055.3	9.88219e+06	1.17885e+06	7.36411e+06	752755	950368	1.04831e+06	234591	211282	65579.2	1.58857e+06	464272	328599	349660	91164.3	3.80626e+06	569895	1.42923e+07	15002	306468	11220.3	1.02223e+06	15436.4	168345	7283.16	1.17747e+06
9395	0-2	13665.9	4505.86	10445.5	359691	116215	5.91147e+06	1.75301e+07	11179.6	1.63479e+06	3.4273e+07	7786.66	66230.6	11542.7	229630	1.77979e+06	1.01634e+06	33290.2	19834.2	4602.99	18787.6	84767.1	71090.8	8739.08	9.76657e+06	790707	3.09352e+06	573984	691993	771601	165919	202187	52197.8	2.12722e+06	378978	220926	216360	86226.7	3.13025e+06	655187	5.91493e+06	17207.8	189303	6385.13	1.00496e+06	14648	154361	8184.22	827948
9396	0-2	16607.4	10142.7	11250.7	282006	120012	8.38818e+06	9.6938e+06	14821.4	1.8844e+06	3.37046e+07	16183.7	49046.1	12482.6	236922	1.41433e+06	908591	36578.3	18209.6	4301.58	16456.5	51028.9	41267.9	6475.63	9.28644e+06	496764	1.65165e+06	444822	440807	732678	138509	171888	52560.5	3.20425e+06	310533	221724	198522	72138.3	2.97636e+06	585716	3.20772e+06	17229.9	182568	5125	919247	35746.6	135996	5655.98	820228
9397	0-2	29478.9	8278.44	18382.7	440558	97247.8	6.2573e+06	1.5128e+07	23084.8	2.11463e+06	3.1679e+07	25857.4	95632.3	19093.8	413438	2.73068e+06	1.16242e+06	39293.7	24065.4	5504.21	26665.7	187281	140043	14704.2	8.18335e+06	779520	4.16165e+06	581938	591057	1.00915e+06	161400	183543	54546.1	2.91408e+06	338914	263835	292290	79563.9	3.55984e+06	575103	8.65306e+06	20597.1	393638	8730.28	1.07224e+06	37377.8	178059	6359.49	1.18636e+06
9398	0-2	23324.7	8521.87	16884.5	347704	72866.8	7.98622e+06	1.28882e+07	18703	1.71e+06	3.6999e+07	25286.4	89208.6	16875.6	308583	2.52757e+06	989688	34058.9	21177.9	7579.25	24951.6	113925	86715	14680.5	9.25624e+06	667555	2.01738e+06	634306	569788	968218	151918	186730	63069.9	2.97756e+06	376529	283903	252670	87634.6	3.52903e+06	561952	4.60278e+06	11102.9	213342	6687.96	960278	35128.1	188935	7488.21	945538
9399	0-2	28835.7	10554.1	13087.2	384084	111773	8.61206e+06	1.47762e+07	20850.2	1.97581e+06	3.7078e+07	22423.5	89004.7	15063.8	261292	2.88251e+06	1.0694e+06	34431.1	22960.5	5656.42	27186.2	137737	106243	18595.6	9.73395e+06	743192	2.47414e+06	647845	543704	933761	157207	201928	65809.6	2.88286e+06	366245	235157	236348	95035.9	3.62794e+06	630834	5.278e+06	10748.3	279810	7821.12	914382	37715.6	188511	7671.49	970592
9400	0-2	14826.5	5396.91	5631.87	249529	86568.9	7.36387e+06	6.53504e+06	18980.9	1.47505e+06	2.82652e+07	15970.7	52246.8	11495	299138	1.62213e+06	762704	28029.2	16212.2	4750.87	14198.4	55123.4	45736.5	6101.83	8.38977e+06	521316	1.9931e+06	468951	425961	763880	130145	176511	40154.6	3.21658e+06	265325	157627	172670	63322.4	2.83668e+06	688897	4.48911e+06	25281.2	229727	6686.61	1.08843e+06	40393.2	123888	6336.45	883962
9401	0-2	23986.8	8512.88	13360.9	324893	97960.3	1.01291e+07	9.90399e+06	21700.8	2.03285e+06	3.61196e+07	20142.5	79764.3	18867.3	287503	2.46559e+06	973224	34268.4	20092.5	5571.98	26757.1	78216.7	61884.3	44713.8	1.00689e+07	592859	1.73747e+06	625165	541009	901188	145879	194958	49339.3	3.03669e+06	318535	236136	232794	83010.4	3.26496e+06	632653	3.58774e+06	8245.55	257932	8243.75	725058	77007.6	149296	8962.72	1.02212e+06
9403	0-2	22115	5872.45	10937.5	231419	85465.5	9.38518e+06	8.66934e+06	14852.4	1.94494e+06	3.52696e+07	13938.6	75609.5	13186.6	295244	2.27315e+06	923516	36792.9	20062.2	4655.72	20312.3	69304.1	56645.3	8564.29	9.60858e+06	526730	1.13284e+06	383424	425655	833313	144241	212054	54797.4	3.04417e+06	311968	190075	206000	78195.8	3.06241e+06	686484	3.08946e+06	16849.4	235990	6805.64	681981	69686.5	156488	9633.89	997103
9404	0-2	17515.4	7233.68	14104.5	309229	92462	7.75311e+06	1.25869e+07	19048	1.6058e+06	3.30335e+07	18690.3	69995.1	15699.6	274305	2.02604e+06	845346	32688.9	16776.7	7884.12	16786.5	93141.8	75125.9	10516	9.238e+06	593524	1.87249e+06	474316	472379	878671	134331	206283	49460.2	2.78658e+06	325301	248368	223021	84146.3	3.14035e+06	664257	4.21348e+06	10052.9	192816	6679.62	940115	34544.9	166483	7374.67	888970
9405	0-2	25729.9	11854.7	19204.2	384392	100566	1.06605e+07	1.41858e+07	25966	2.44738e+06	4.14393e+07	23170	99285	19516.4	310101	2.76949e+06	1.01727e+06	44563.9	24285.7	4292.65	25865.5	155716	128360	13140.6	1.10114e+07	644226	1.95366e+06	567250	599872	1.04839e+06	151436	260349	58929.8	3.35865e+06	333011	306063	292285	91735.4	3.38834e+06	643222	4.11263e+06	22657.4	239442	8342.98	633291	68790.5	177223	11956.2	1.22256e+06
9442	1-2	19939	7757.36	9054.34	455301	96748.9	6.66748e+06	1.25412e+07	18932.5	1.80858e+06	3.34448e+07	20844.1	88151.2	15540.9	236620	2.62477e+06	1.02367e+06	32233.7	22737.2	5502.36	19392.1	107860	77282.8	5719	8.79259e+06	735693	3.74366e+06	532538	596375	963601	186845	247045	52219.2	3.02015e+06	323970	186037	224414	93609.8	3.27855e+06	679032	8.11115e+06	16312.1	254926	7024.32	1.22634e+06	21605.8	159932	6551.08	936061
9443	1-2	11089.9	14378.2	11515.2	385309	104833	4.56778e+06	2.30879e+07	15154.4	1.67247e+06	3.18713e+07	19533.4	41087	12334.4	236752	1.20448e+06	918375	28568.6	22302.1	3302.51	24017.7	201120	186733	3903.34	9.43961e+06	614469	4.39159e+06	400800	630505	736280	159034	274219	51134.6	1.73632e+06	333712	191673	261475	83547.7	2.36483e+06	350981	5.4492e+06	9274.8	113598	9364.73	751762	8147.73	155120	10243.7	488190
9444	1-2	20149.1	8459.72	14154.4	350963	83811.1	4.79773e+06	1.708e+07	16821.3	1.38829e+06	3.56599e+07	18574.1	90274.3	13839.4	264663	2.59303e+06	826008	32468	15144.4	5178.76	16748.8	183836	142057	6945.83	8.75882e+06	813205	2.90926e+06	447352	492169	857701	151080	199970	41843.4	2.38384e+06	359194	229501	216379	60792.2	3.16832e+06	606999	6.45897e+06	14979.5	161746	8180.46	844011	27031.9	112393	6307.66	929249
9445	1-2	22275.7	10000.4	11151.3	349128	100739	8.02477e+06	8.98953e+06	18187.9	1.92872e+06	3.63317e+07	19303.2	83154.4	16848.6	253675	2.45279e+06	988627	42408.4	25214.1	5030.32	25020.7	90177.1	67081.6	5821.04	8.78511e+06	695887	3.88313e+06	532940	604628	955292	183578	239906	58281.4	3.6174e+06	336001	232052	236516	86999.8	3.49672e+06	642086	9.17713e+06	23176.1	274555	8241.99	1.01228e+06	34494.8	163197	10627.5	974492
9446	1-2	24934.5	7747.53	9231.7	280249	106882	7.41628e+06	1.06548e+07	20047.7	1.92102e+06	3.46208e+07	15073.6	63751.7	14656	318173	2.46336e+06	1.1629e+06	38435.1	20804.4	4427.92	16521.1	96030.7	72378.7	7162.21	8.86788e+06	583278	2.30115e+06	411954	500820	832579	181125	193843	55039.8	3.23065e+06	335082	251299	226744	79292.3	3.31612e+06	760648	6.0902e+06	19253.5	354122	7354.4	724405	58238.3	169096	7432.01	1.03872e+06
9447	1-2	19956	6913.92	13594.6	316744	85924.5	4.1323e+06	1.52079e+07	14025	1.1654e+06	2.78557e+07	15324.8	56762.4	11964.4	322785	1.75024e+06	636203	36055.8	13543.4	5003.16	13732.7	234517	172507	5296.24	7.42814e+06	739011	2.33256e+06	347996	426496	745852	120509	168414	39262.1	2.16702e+06	313425	216620	225053	61214.7	2.92295e+06	446996	5.55068e+06	18162.1	143924	6223.55	1.04823e+06	20342.4	107051	4484.04	780548
9448	1-2	18830.2	10211.2	12195.8	322488	90261.8	8.90892e+06	1.21023e+07	23365.6	1.71737e+06	3.60565e+07	20245.6	75649.4	15096	246605	2.46846e+06	902060	36020.9	19385.5	5199.99	16601.9	91623.4	70385.8	4422.91	9.59278e+06	679818	2.0139e+06	539540	538473	857634	172708	217161	44934.7	3.00084e+06	307540	221778	216400	84654.1	3.23505e+06	719960	4.38911e+06	20153.4	197067	6291.74	825312	50786.1	164246	5805.47	1.05048e+06
9449	1-2	17605.3	10278.9	12969.2	247663	104316	8.51429e+06	9.16653e+06	19116	1.73383e+06	3.42745e+07	12123.9	91503.3	11176.9	250790	2.46405e+06	889410	32675.9	17391.9	5579.92	14390.5	57642.5	43041.3	4231.91	9.24651e+06	670514	1.42693e+06	379805	406971	828810	129894	196965	44731.1	3.21841e+06	321574	250677	192457	79686.6	3.24382e+06	712289	4.0088e+06	18200.7	223765	5567.87	672866	46231.6	130889	6366.89	1.0582e+06
9450	1-2	18793.1	10974.7	14280.2	336630	102169	4.95354e+06	1.82585e+07	11657.1	1.94581e+06	3.51719e+07	14664.7	62919.1	11381.4	233182	1.81048e+06	904431	35310.1	25376.9	3759.04	19777.5	134100	112623	4324.65	9.63023e+06	725907	3.13711e+06	344393	464100	809437	118645	210876	59207.9	3.1191e+06	370003	257898	267049	93858.6	3.07562e+06	582366	6.22729e+06	20833.9	187189	8209.5	683749	12357.7	167904	4709.88	763004
9451	1-2	17705.8	14208.4	16229.2	349317	106842	6.31133e+06	2.03657e+07	14561.1	1.94514e+06	3.45634e+07	21198.1	43810.4	15264.4	214059	1.96555e+06	1.11364e+06	36404.5	23709.5	4183.36	21590.6	114171	94206	6569.15	1.08247e+07	681321	3.17293e+06	392919	557966	828444	191904	244152	60436.7	3.00598e+06	327591	270351	237313	89095.6	2.84182e+06	558943	5.12593e+06	13907	166489	8410.18	653118	15100.7	163899	8960.94	771811
9452	1-2	21216.2	10670.3	9977.81	296824	102184	6.99931e+06	7.19115e+06	18344.9	1.92287e+06	3.42442e+07	18783.2	96241.7	16261.1	221452	2.65626e+06	947713	35981.3	19179.3	5593.62	21091.9	83486.9	62784.3	7969.11	9.57998e+06	788629	4.01803e+06	508033	535167	905382	184889	230186	49120.5	4.10087e+06	350808	210928	224526	72922.1	3.44779e+06	835176	9.10914e+06	13901.7	261144	8930.34	944022	40054.2	141218	8305.2	1.03405e+06
9453	1-2	14680.9	13303.6	15402.5	365161	109082	8.62208e+06	1.97411e+07	23521.7	2.23189e+06	3.60524e+07	24275.2	44033.6	17673	251980	1.18247e+06	995352	28281.9	21386.2	2654.9	25783.9	144340	133060	3661	1.03494e+07	436640	3.04256e+06	517753	651891	772495	138489	294660	52781.4	2.66704e+06	251064	248426	282980	86217.5	2.09916e+06	410617	3.3929e+06	6572.02	141691	8961.22	415091	29188	169955	9773.01	673350
9418	1-3	21305.6	10546.2	10986.9	397026	112745	4.18196e+06	2.1539e+07	11665.1	1.88379e+06	3.76734e+07	15875.3	100001	11547	281697	2.88936e+06	1.05001e+06	44206.8	23713.7	4989.07	15954.6	144562	121032	6680.4	9.53764e+06	815056	3.54174e+06	518285	585813	873824	150565	222690	60007.4	3.51345e+06	375953	254946	243062	86985.3	3.47948e+06	735505	9.32067e+06	17422.2	249878	6530.59	743796	21674.1	155868	6195.75	1.10634e+06
9419	1-3	23349.2	112558	32775.7	1.75879e+06	270344	1.39547e+07	13896.8	56307.2	1146.78	7.5419e+07	56672.6	103378	32493.7	247356	3.09767e+06	2.26871e+06	42579.6	31343.1	6761.96	62966.2	613219	489349	13266.7	1.37262e+07	903107	1.69072e+07	1.53965e+06	2.08651e+06	2.29529e+06	540399	329931	73094.8	3.3608e+06	393654	465043	398841	117500	3.74237e+06	640856	1.17356e+07	9374	294969	15074.7	1.41086e+06	18199	97715	22942.8	1.03106e+06
9420	1-3	16768.5	11618.6	19361.5	512302	106967	2.22325e+06	1.88291e+07	19824.1	1.99632e+06	3.91786e+07	22977.6	53864.1	14246.6	372727	2.00097e+06	925705	35449.5	17550.5	4984.03	19615.3	398119	319682	7709.76	8.62343e+06	829974	6.53949e+06	651716	686988	1.04004e+06	184279	196548	44028.3	1.36574e+06	371438	270041	277889	64577.1	3.21139e+06	579581	1.15376e+07	18962.6	205789	8696.63	789761	15683.6	103181	7124.73	871112
9421	1-3	20602.8	9460.85	14298.8	469033	104797	3.483e+06	2.20856e+07	18569.2	1.77536e+06	3.69328e+07	19869.6	100513	16528.5	251130	2.63861e+06	1.00859e+06	38598.2	22154.8	4237	24363.4	252884	199206	8018.49	9.05387e+06	880203	4.483e+06	593142	622591	923576	161522	220141	52041.9	2.33008e+06	393401	215513	260929	74344.6	3.38012e+06	569203	9.33085e+06	22265.1	192804	7324.17	922316	16427.8	154678	7557.87	997093
9422	1-3	10958.1	10614.2	11627.3	295112	101196	1.00916e+07	1.49758e+07	30878.3	1.7085e+06	3.45515e+07	18660.3	41150.2	13171.7	198150	1.21787e+06	794085	22689.6	17867.7	3133.38	22364.6	88915.5	84874.3	3089.96	1.20291e+07	453571	2.63265e+06	647410	656835	800074	166871	294866	48189.5	2.79992e+06	254410	214272	235591	81465.4	2.01547e+06	620458	3.16295e+06	6493.21	126862	7349.47	751779	25334.8	188873	7618.52	635434
9422	1-3	13025.6	5707.97	13308.7	229355	93992.1	7.46585e+06	1.03327e+07	14878.1	1.57012e+06	3.54614e+07	14145	50281.2	10035.7	217343	1.55578e+06	934723	35092.5	17465.9	4725.79	14252.7	109629	92825.7	4814.2	9.76403e+06	612814	2.81923e+06	486379	519048	772975	165633	271205	49899.4	2.8001e+06	312711	243522	213763	72556.9	2.91183e+06	668213	5.56227e+06	10547.9	172965	7621.09	1.05817e+06	20497.9	127523	5332.28	819299
9424	1-3	12845.6	8684.94	16325.2	247615	102067	8.70406e+06	1.2624e+07	16916.2	1.64365e+06	3.39615e+07	10785.3	46347.9	11642.8	276085	1.35873e+06	875179	28544.4	11157.1	4614.12	15564	99956.4	87070	5745.29	1.00991e+07	526528	2.11318e+06	494723	550251	766338	158946	197248	33575	2.67396e+06	309074	273591	215841	69409.9	2.58804e+06	623225	3.60393e+06	11917.3	172020	5390.46	632778	29172.1	115316	7013.68	683376
9425	1-3	21686.1	5539.4	11000	254216	108321	8.81096e+06	1.04509e+07	16846.3	1.8663e+06	3.47426e+07	17237.2	84813.1	12115	268171	2.39484e+06	911978	37338.8	17252.6	5954.86	17078.9	76224.5	61225.7	7311.98	9.94244e+06	569116	1.73797e+06	413620	502497	848896	138326	249837	51062	3.15605e+06	332394	218976	225962	78927.5	3.09566e+06	597711	4.36605e+06	18102.4	239103	6323.69	649262	56585.1	143420	5583.96	1.01498e+06
9426	1-3	27177.1	11441.5	13668.1	444471	107537	8.90248e+06	1.23114e+07	28901.5	2.17696e+06	3.74483e+07	21932	91143.2	19182	315592	2.70508e+06	986146	31348.6	22350.9	5479.4	31193.9	136872	108156	8862.14	9.40356e+06	667948	2.4921e+06	540761	579746	1.06001e+06	151116	234690	62115.6	3.17218e+06	284770	254465	266125	91345.7	3.78148e+06	672091	5.33297e+06	16078.7	298719	11637.9	975566	61573.1	162702	11616.5	1.08618e+06
9427	1-3	15689.7	8276.66	13980.7	313482	96880.7	4.47241e+06	2.01899e+07	11335.4	1.629e+06	3.44402e+07	17834.5	55198.6	9768.12	243408	1.51768e+06	899393	34685.5	17176.1	3078.71	20937.7	185497	154521	4628.47	9.02371e+06	714918	2.8919e+06	338465	509523	754498	144463	228300	53770.2	2.15081e+06	388333	229882	230368	67783.5	2.71588e+06	505434	5.14081e+06	12922.9	129809	7705.31	710425	16267.8	137959	5592.02	679996
9428	1-3	17087.5	10518.3	8323.48	382133	104567	5.2854e+06	1.40681e+07	12192.6	2.00394e+06	3.50169e+07	15911.1	65206.9	12278.4	241511	2.45592e+06	994676	40938	21206.8	5072.38	18264	175565	139521	6173.25	8.45926e+06	792265	4.88731e+06	541976	621137	851364	167088	226237	49693.3	2.66911e+06	358469	205228	256762	86602.1	3.12029e+06	615401	1.03637e+07	22238.7	210185	7834.88	870070	16416.4	136757	7255.09	947777
9429	1-3	19060.9	7185.23	9902.86	469564	115650	5.09629e+06	9.00319e+06	18055.2	1.79938e+06	3.33093e+07	21246.3	91801.9	15122.2	257939	2.73581e+06	1.03651e+06	39024.6	21816.5	6686.08	25787.4	176732	132507	11722.7	8.33573e+06	940659	6.30011e+06	752224	653702	985687	174102	179947	51674.6	2.6884e+06	352177	186162	256422	87076.2	3.6842e+06	760777	1.42977e+07	13997.5	266789	8551.71	1.25406e+06	23271	150712	7912.05	1.05763e+06
9454	0-3	13140	8354.12	9393.35	247699	98969	7.09785e+06	1.03962e+07	11410.3	1.55344e+06	3.38352e+07	14232.5	47003.5	10172.3	267442	1.25558e+06	915190	37001.1	20420.8	3772.61	18811.4	60322.2	51938.2	3196.91	9.08395e+06	563905	2.34529e+06	374119	436031	693338	131102	175053	43164.7	2.70394e+06	319123	196320	188530	67647.3	2.75867e+06	587815	4.64813e+06	17230.4	162496	5591.44	903446	17103.7	117283	4371.1	644746
9455	0-3	17620.8	11093.2	9743	206190	87242.4	5.86745e+06	1.04555e+07	10852.5	1.20911e+06	2.87765e+07	7290.99	61969.3	8349.68	213066	1.85927e+06	723894	32653.9	14846.1	5581.98	17715.6	53821.2	42986.1	3372.81	8.13475e+06	546905	1.66027e+06	269427	347227	668377	120461	151401	38197.7	2.67041e+06	309095	165898	171321	59151.8	2.57875e+06	482780	4.5566e+06	18880.9	159697	5427.18	797750	21696.9	117144	5973.99	754454
9456	0-3	19734.4	9870.28	12771.3	259856	85677.4	6.35038e+06	8.16436e+06	17548.4	1.5823e+06	3.21545e+07	20750.4	73902.3	14129.4	332863	2.17853e+06	701277	36857.3	10970.4	3571.8	20251.4	112146	83065.7	8278.19	7.92621e+06	588616	2.65364e+06	382875	405945	919014	128328	164898	34319.9	3.78764e+06	301647	210789	199660	50570.7	2.82839e+06	574540	5.70016e+06	18413.6	181870	7311.16	1.13738e+06	50738	109990	5825.84	836398
9457	0-3	19263.9	8859.3	14695.3	260469	87906.2	5.68248e+06	1.43564e+07	11002.3	1.48788e+06	3.37723e+07	14868	84078.4	11252.2	236228	2.35579e+06	811069	39054.5	17160.2	5213.19	15206.8	86118.5	69721.1	7540.92	8.70832e+06	692244	2.15742e+06	279402	399162	780643	126242	195548	41486.3	2.69829e+06	346957	217230	203544	69335.4	2.99894e+06	499106	5.6022e+06	13037	179174	5867.88	774329	21880.7	128065	5990.74	871984
9458	0-3	15792.4	8062.08	16087.6	234130	90979.4	8.11997e+06	1.15231e+07	17182.4	1.47204e+06	3.36971e+07	16916.3	35584.2	10252.4	303556	1.24916e+06	750158	31821.6	15947.4	4702.31	13417.1	103794	90521.3	4237.86	9.52832e+06	513198	1.73249e+06	345791	398226	779949	129225	195728	40094.8	2.32789e+06	294143	247991	218182	68931.9	2.63083e+06	722630	3.22091e+06	16194.1	147901	6152.33	816027	33022	133112	5107.38	709553
9459	0-3	11733	8448.02	11892.4	238383	96664.9	4.54648e+06	1.5331e+07	11593.7	1.3561e+06	3.03771e+07	15462.4	34546.9	9826.7	248987	993533	707759	24011.2	9366.32	3970.8	14725.5	127853	101921	4137.91	8.15583e+06	533198	2.09415e+06	341807	413516	672583	127710	166116	29653	1.62075e+06	293084	186410	192704	46379.8	2.28623e+06	417324	3.54189e+06	16040.4	104017	4268.89	837174	11931.5	89635.9	4491	443403
9460	0-3	22358.6	8049.75	14943.3	202785	91855.6	7.54974e+06	9.16347e+06	18061.6	2.00727e+06	3.06511e+07	14027.8	34029.2	11910	259573	1.08573e+06	904344	39371.8	13009.8	6102.99	19553	56176.6	44584.4	4236.25	8.09406e+06	444857	1.5272e+06	298168	390114	672973	213236	155230	40000.6	2.31058e+06	301920	207016	219433	54708.1	2.45457e+06	470151	2.96561e+06	17576.7	221202	4806.99	700190	35825.2	158444	5558.24	716646
9461	0-3	9040.46	5111.5	10034.1	169036	75565.1	5.70929e+06	7.10034e+06	11382	1.06583e+06	2.70815e+07	9340.83	33567.8	7846.15	250679	902053	593652	20880	7776.78	3605.02	8644.84	51145.4	44305.4	2257.22	7.5413e+06	485699	2.19189e+06	264573	347860	619457	123123	191388	28711.5	1.5151e+06	251055	165438	145555	46967.1	2.36141e+06	599580	4.40557e+06	12717.8	125748	3755.28	743781	16298.6	80968.4	5313.93	461072
9462	0-3	15108	8079.12	12475.4	243885	67083.7	5.94528e+06	8.75932e+06	22628.4	1.24948e+06	2.86649e+07	15953.1	45890.8	13569.4	285293	1.55487e+06	628981	28657.8	8834.88	3819.77	11834.3	87826.7	62383.9	6221.67	7.17088e+06	528886	1.81758e+06	342425	366169	871110	109463	196603	30516.8	2.81506e+06	264956	166005	200175	51536.1	2.61949e+06	658806	3.90563e+06	18009.5	169473	6091	950794	42518.6	102447	6874.26	824008
9463	0-3	16059.9	12351.5	11287	293173	117178	1.01661e+07	1.23938e+07	17464.9	2.25251e+06	3.37139e+07	20797.6	45969.1	13668.6	221923	1.41868e+06	1.03811e+06	29172.9	23581.9	2883.41	18079.7	59739.7	56485.5	5099.31	1.05262e+07	503605	2.05358e+06	402735	552509	828927	154825	258379	51532.9	3.82894e+06	308393	240057	233797	95856.9	2.69711e+06	557194	3.26019e+06	10568.1	196047	5969.72	585944	32062.2	170929	10518.9	804870
9464	0-3	17763.5	8720.65	7905.51	253162	95505.1	8.70243e+06	5.19749e+06	22507.9	1.82229e+06	3.41361e+07	19206.3	85049	15220.5	266573	2.34244e+06	839432	28595.7	17808	4915.39	22234	49404.8	34208.2	8318.98	8.90106e+06	613284	2.87541e+06	431751	521574	911820	164001	196932	38266.5	3.56683e+06	292544	209266	212668	79337.7	3.10742e+06	765030	6.40677e+06	21745.2	271821	5653.81	996302	42936.3	136778	9113.81	944407
9465	0-3	20768.4	6539.98	12839.6	260579	84568.9	6.80629e+06	8.73673e+06	23353.8	1.69954e+06	2.94364e+07	17400.7	70561.5	11139	426853	1.90312e+06	899293	33720.4	14016.6	5232.71	15236.5	132031	97978.5	5498.84	7.90019e+06	658082	3.22225e+06	277679	428238	865420	123820	210797	37676.3	2.64108e+06	293261	206786	268194	55222.1	2.89467e+06	694008	6.92495e+06	21570.8	298788	8136.62	633829	37577.2	99924.5	8467.77	990371
[truncated: 96 more columns]
